# Supplementary material for: Use of electronic medical records and quality of patient data: different reaction patterns of doctors and nurses to the hospital organization
Source: BMC Med Inform Decis Mak. 2017 Feb 10;17:17. doi: 10.1186/s12911-017-0412-x (PMC5303309; doi:10.1186/s12911-017-0412-x)
Supplement: Additional file 2: — Data of SEM model in CSV format. Raw data of included cases. The sex and age were removed on request by the journal for protection of privacy for the respondents. (CSV 102 kb) [file 12911_2017_412_MOESM2_ESM.csv]

	epd_13_clean	epd_12_t1_R	epd_12_t2_R	epd_12_t3_R	epd_12_t4	epd_12_t5	epd_16_t1	epd_16_t2	epd_16_t3	epd_16_t4	epd_16_t5_R	epd_15_t1	epd_15_t2	epd_15_t3	epd_14_t1	epd_14_t2	epd_14_t3	epd_14_t4	epd_14_t5	epd_18_t1	epd_18_t2	epd_18_t3	epd_18_t4	epd_18_t5	epd_18_t6	epd_18_t7	epd_18_t8	epd_24_t1	epd_24_t2	epd_24_t3	epd_23_t1	epd_23_t2	epd_23_t3	epd_22_t1	epd_22_t2	epd_22_t3	epd_21_t1	epd_21_t2	epd_21_t3	epd_21_t4	epd_29_t1	epd_29_t2	epd_29_t3add	epd_29_t4add	epd_27_t1	epd_27_t2	epd_27_t3R	epd_27_t4add	ID
1	2	4	3	4	2	3	3	2	3	4	5	3	4	4	2	3	3	3	4	3	3	4	3	2	2	2	3	3	3	3	4	3	3	2	2	3	1	1	1	1	3	4	2	3	3	3	3	3	100001
2	1	4	5	5	1	1	4	4	4	4	5	4	4	4	4	4	4	4	4	4	4	4	4	4	4	4	4	4	4	4	4	5	5	5	5	5	2	2	2	2	4	3	4	2	4	4	5	4	100002
3	2	3	4	2	3	5	3	2	3	3	2	2	3	2	3	3	4	4	3	5	4	2	3	4	3	4	4	4	4	4	4	4	4	4	4	3	3	4	3	2	4	4	3.052	2.824	4	4	4	3.829	100003
4	2	4	3	4	2	3	5	4	5	5	5	5	5	5	5	5	5	5	5	3	3	2	1	2	2	2	3	2	3	3	5	5	5	3	2	2	1	1	1	1	4	4	3	3	3	2	2	2	100004
5	4	3	2	4	1	1	2	3	3	5	5	4	2	2	4	4	1	4	4	4	4	1	1	1	1	1	3	4	4	4	4	4	4	3	3	3	1	1	1	1	4	4	2	2	3	2	2	2	100006
8	1	4	3	4	2	3	3	4	4	4	5	4	4	4	3	3	4	4	4	4	4	3	4	4	3	4	4	4	4	4	4	4	4	4	4	4	3	3	4	4	5	5	3.052	2.824	3	4	3	3.829	100009
9	3	4	2	4	4	3	4	2	3	5	5	5	5	5	4	5	4	5	5	3	4	3	3	3	3	4	4	2	2	2	1	2	2	3	2	4	1	2	2	1	4	4	4	3	3	4	2	5	100011
10	2	4	3	3	2	3	4	4	4	4	5	3	3	3	4	3	4	4	4	1	1	1	1	1	1	3	3	2	2	2	2	2	2	3	3	3	1	1	1	1	3	2	3	1	3	4	1	3	100012
13	2	2	2	2	2	4	1	1	1	1	3	1	1	1	2	2	2	2	2	1	1	1	1	1	1	1	1	1	1	1	1	1	1	1	1	1	1	1	1	1	4	4	3	3	1	1	5	1	100015
15	4	3	3	4	3	3	4	3	4	4	4	3	3	3	2	3	3	4	3	3	3	2	3	2	3	3	3	4	4	4	4	4	4	4	4	3	2	2	2	3	3	4	2	2	2	4	2	4	100018
17	1	5	3	5	3	3	5	5	5	5	5	5	5	5	5	4	5	5	5	4	5	4	4	5	5	4	5	5	5	5	5	5	5	1	1	1	3	3	4	4	4	3	3	3	4	4	3	5	100020
19	2	4	3	5	2	3	3	3	3	3	3	3	4	4	3	3	3	3	4	4	4	4	3	3	3	4	4	2	2	2	1	2	2	3	3	3	2	2	2	2	3	4	4	4	4	4	3	4	100022
20	1	4	3	4	2	2	4	2	3	4	3	3	3	3	2	3	3	3	4	4	4	4	2	4	3	4	2	4	4	4	3	4	4	4	4	4	2	2	2	4	3	4	3	2	3	4	3	5	100023
21	4	4	3	5	2	4	4	4	4	4	4	4	4	4	3	4	4	4	3	4	4	4	4	4	4	4	4	4	4	4	4	4	4	4	4	4	4	4	4	4	4	4	4	4	4	3	3	4	100024
22	2	4	2	3	3	4	3	3	3	3	4	3	3	3	2	3	3	2	4	4	2	2	3	3	3	3	3	3	4	3	4	3	3	4	4	4	2	3	5	4	4	3	5	4	3	3	4	3	100025
23	2	3	3	4	3	2	2	2	3	2	2	2	2	2	2	3	3	3	2	4	3	4	2	3	3	4	4	4	4	3	5	5	5	5	5	5	2	2	2	3	3	3	3	4	3	3	2	4	100027
24	3	5	3	5	2	4	3	4	4	4	5	4	4	4	1	4	3	3	3	4	4	4	3	4	3	4	4	5	5	5	5	5	5	5	5	5	1	5	3	2	4	3	4	3	5	4	3	5	100028
25	4	4	3	5	3	3	2	3	2	3	2	2	3	3	2	3	2	3	3	3	2	4	2	2	3	2	2	3	3	3	2	3	3	2	2	2	1	1	1	1	4	3	2	2	3	3	4	4	100029
26	4	4	3	2	2	3	4	3	2	4	3	2	2	3	2	2	2	2	3	3	2	4	3	3	3	3	3	3	3	3	4	4	3	1	1	3	1	1	1	1	3	2	3	3	2	3	2	3	100030
27	1	3	2	2	4	4	3	2	3	2	3	3	2	2	2	3	2	2	2	3	2	2	2	3	3	3	4	3	3	3	4	4	3	2	2	2	2	1	2	1	3	3	2	2	2	3	2	3	100031
29	2	2	2	4	2	2	2	2	2	3	2	2	2	2	2	2	2	2	2	3	3	3	3	3	3	3	3	4	4	4	4	4	4	2	2	2	2	2	2	2	5	4	4	2	3	3	2	4	100033
30	1	5	3	4	2	2	3	2	3	3	4	4	4	4	4	4	2	4	4	4	4	4	4	4	5	5	4	3	3	3	3	3	3	3	3	3	2	2	3	3	4	4	4	4	3	4	3	5	100034
31	1	3	2	2	3	3	4	2	3	4	4	3	4	4	2	3	2	3	4	4	3	3	4	3	3	3	4	2	4	4	2	4	4	4	4	4	3	3	3	3	3	3	3	3	3	4	3	3	100035
33	2	4	3	3	2	3	4	3	4	3	4	3	4	4	4	3	4	3	4	3	3	3	2	4	3	3	4	3	3	3	4	4	3	4	4	3	2	2	3	3	3	2	3	3	3	3	4	4	100037
34	2	2	2	2	4	4	5	5	5	5	1	5	5	5	5	5	5	5	5	5	5	5	5	5	5	5	5	5	5	5	5	5	5	5	5	5	5	5	5	5	5	5	5	5	5	5	1	5	100039
36	2	3	2	3	2	3	4	3	4	4	5	4	4	4	4	3	4	4	3	3	4	3	3	3	3	2	3	3	3	3	3	2	3	2	2	3	3	3	3	3	3	4	3.052	2.824	3	4	4	3.829	100041
37	4	4	3	5	3	2	4	4	4	4	5	4	4	4	4	4	4	4	4	4	4	4	4	4	4	4	4	4	4	4	4	4	4	2	2	2	4	3	4	4	4	4	4	4	4	4	2	4	100042
38	3	2	1	3	4	3	2	2	1	3	5	2	3	4	1	1	1	1	1	1	3	1	2	3	3	1	3	1	3	3	2	3	3	1	1	1	1	1	3	5	3	3	3	3	3	3	2	5	100043
39	1	3	2	3	3	3	5	5	5	5	5	5	5	5	5	5	5	5	5	4	3	2	3	3	3	2	2	5	5	5	5	5	5	2	2	2	3	3	3	2	3	3	2	2	3	3	1	3	100045
40	4	4	3	4	3	3	4	4	4	4	5	2	2	2	2	2	3	4	2	4	4	2	4	4	4	4	4	5	5	5	5	5	5	4	4	4	2	2	2	2	5	3	3	3	3	4	3	4	100046
41	4	4	3	5	2	3	4	4	4	4	5	4	4	4	2	3	3	3	4	2	2	3	3	3	3	4	4	4	4	3	4	3	3	4	4	4	2	2	4	4	4	4	3	4	4	4	4	5	100047
42	2	4	4	4	2	2	3	3	3	3	3	3	3	3	3	3	3	3	3	3	3	3	3	3	3	3	3	3	3	3	3	3	3	3	3	3	3	3	3	3	3	3	3	3	3	4	3	4	100048
43	2	4	3	3	3	3	3	2	2	2	1	3	3	2	3	3	3	3	3	3	3	3	2	3	3	5	4	3	3	3	4	5	3	4	4	2	2	2	2	1	5	5	5	5	2	5	5	4	100050
45	3	4	4	4	1	2	4	3	3	4	4	4	4	4	4	4	4	4	4	4	4	3	3	3	3	4	3	4	4	4	4	4	4	4	4	2	2	2	4	4	5	4	4	4	3	4	4	2	100052
46	3	3	2	5	2	2	3	2	3	5	5	4	3	4	3	3	3	2	4	4	3	3	3	2	2	4	3	3	3	3	4	4	4	2	3	3	2	4	2	4	4	4	4	4	4	4	3	5	100054
48	3	3	3	3	3	3	3	3	2	4	4	3	3	3	3	3	2	3	3	3	3	3	3	3	3	3	2	3	3	3	3	2	3	3	2	2	2	2	2	2	3	2	2	2	3	4	4	4	100057
49	2	4	3	5	1	1	5	5	5	5	1	4	3	3	5	5	5	5	5	5	5	5	5	5	5	5	5	5	3	3	5	4	4	5	5	5	5	5	5	5	4	4	5	3	4	4	3	5	100058
50	2	4	4	4	3	2	4	4	4	4	2	4	4	4	5	5	5	5	5	4	5	4	4	4	4	4	4	4	4	4	4	4	4	4	4	4	4	4	4	4	4	5	4	4	5	5	1	5	100059
51	2	4	3	3	2	3	1	1	3	4	5	1	1	1	1	1	1	1	1	4	2	2	2	2	2	1	2	2	4	4	3	4	4	3	3	3	2	2	2	2	4	4	2	3	3	3	3	3	100060
53	3	3	3	5	2	2	4	2	4	4	5	4	3	3	3	4	3	3	2	3	4	3	3	3	3	4	3	3	3	3	4	5	5	2	2	2	2	3	3	3	4	4	3	2	3	4	3	3	100062
54	1	3	3	3	2	3	4	3	4	4	5	4	4	4	4	4	5	4	4	3	3	2	3	3	3	3	3	3	4	4	4	4	4	3	2	2	1	1	1	1	4	4	3	3	3	4	3	3	100064
55	2	3	3	3	2	2	4	4	4	4	4	3	4	4	3	4	3	4	4	3	3	2	2	3	2	2	3	3	3	3	2	3	3	2	2	2	2	2	3	3	4	3	4	3	3	4	4	4	100065
56	2	4	3	3	4	5	2	2	2	2	3	2	2	2	3	3	2	3	2	4	3	2	3	3	3	3	3	4	3	3	4	3	2	1	1	1	1	1	1	1	4	3	4	3	3	4	3	4	100066
57	4	4	4	5	1	3	4	4	4	4	4	4	4	4	4	4	4	4	4	4	4	4	2	3	3	3	3	3	4	4	3	3	3	4	4	2	4	3	3	2	3	4	3	5	3	3	3	4	100067
59	1	4	3	4	2	3	3	2	4	5	5	4	2	3	5	3	4	3	4	4	2	5	5	3	4	4	4	4	4	3	4	4	3	5	5	5	2	2	3	4	4	4	3.052	2.824	4	5	4	3.829	100070
60	4	3	2	3	3	3	4	3	4	4	4	3	3	4	4	4	4	4	4	3	3	3	3	3	3	3	4	3	4	4	4	4	4	4	4	3	1	1	2	2	4	3	2	2	3	3	3	3	100071
61	3	4	2	2	3	4	4	3	4	5	5	2	4	4	3	3	3	3	4	4	4	4	3	4	3	4	4	5	5	5	5	5	5	5	5	5	1	1	2	2	4	4	3	3	5	5	3	5	100072
62	3	3	3	3	3	3	4	4	4	4	2	4	4	4	4	4	4	4	4	3	3	3	3	3	3	3	3	3	3	3	3	3	3	2	2	2	4	4	4	4	3	3	1	1	3	3	3	2	100073
63	4	4	2	2	2	3	3	3	4	4	4	3	3	3	1	1	3	2	4	4	4	4	2	2	3	3	2	1	1	1	1	1	1	2	2	2	1	1	1	1	4	2	3	2	2	2	4	2	100074
64	2	5	3	5	2	2	4	2	4	4	5	4	4	4	4	4	3	3	4	3	3	3	3	3	3	3	3	4	3	3	4	3	3	3	3	3	3	3	3	3	4	4	3	3	3	3	3	3	100075
65	1	3	2	3	2	3	5	5	5	5	5	5	5	5	5	5	5	5	5	3	4	3	3	3	4	4	4	2	1	1	3	4	4	1	1	1	1	1	1	1	4	4	3	3	3	4	3	4	100076
67	4	2	2	3	3	3	2	3	1	3	3	2	1	1	1	2	2	2	2	2	2	3	3	2	2	3	3	3	3	3	2	2	2	4	4	4	1	1	3	3	3	3	3	3	4	4	4	5	100079
68	3	4	4	4	1	1	5	5	5	5	5	5	5	5	3	4	4	4	4	4	4	4	4	3	3	4	4	4	4	4	4	4	4	2	2	2	4	4	4	4	3	3	1	2	3	3	4	3	100080
71	4	4	3	4	2	3	2	2	2	2	5	3	3	3	4	3	4	2	2	1	1	2	1	1	1	1	2	3	3	3	2	2	2	2	2	2	1	1	1	1	3	4	2	2	3	3	3	3	100084
73	3	3	3	3	3	3	4	4	4	4	4	2	2	2	2	2	2	2	2	3	3	2	2	2	2	2	3	4	4	4	4	4	4	4	4	4	2	2	2	2	4	4	4	3	3	4	2	4	100086
74	4	5	2	5	3	3	5	5	4	4	5	4	4	4	3	4	4	4	4	3	3	2	2	3	3	4	4	5	5	5	5	5	5	5	5	5	5	5	5	5	3	4	3	2	3	3	4	4	100087
76	4	5	4	5	2	1	2	2	2	3	5	4	5	5	4	4	3	4	3	5	4	2	4	4	4	4	4	5	5	4	4	4	4	4	3	2	3	2	4	4	4	4	2	1	3	4	3	3	100089
78	2	3	3	5	1	2	5	4	5	5	5	4	4	4	3	3	4	4	4	3	3	3	3	2	3	3	2	4	4	4	4	4	4	2	4	3	2	2	2	2	4	4	3	2	4	4	4	3	100091
79	4	3	2	5	1	2	3	4	3	4	4	3	3	3	5	5	5	5	5	4	4	4	4	4	3	4	3	4	4	4	4	4	4	3	3	3	4	3	3	4	5	4	4	3	4	4	5	4	100092
80	3	5	4	3	4	5	1	2	3	3	3	1	1	1	1	1	1	1	1	1	1	1	1	1	1	1	1	1	1	1	1	1	1	1	1	1	1	1	1	1	1	1	1	1	1	1	4	2	100095
81	2	5	5	3	1	2	4	3	4	4	4	4	4	4	4	4	4	4	4	4	3	2	3	3	4	4	3	5	5	5	4	4	4	4	4	4	2	4	2	4	3	3	3	2	4	4	5	4	100097
82	2	4	4	4	2	2	4	4	3	4	5	4	5	5	4	4	3	4	4	4	4	4	4	4	4	4	4	4	4	4	3	4	4	4	4	4	3	3	4	4	4	3	3	3	4	4	3	4	100098
83	4	3	3	3	3	3	4	4	4	4	3	4	4	4	4	4	4	4	4	2	3	3	2	2	2	3	3	3	3	3	4	4	4	3	4	4	3	3	3	3	4	4	4	3	3	4	4	4	100099
84	3	4	3	3	3	3	3	2	2	3	2	4	4	4	2	3	3	3	3	3	3	3	4	3	2	2	4	2	3	3	2	2	2	4	2	2	3	2	2	4	3	4	2	3	4	2	3	3	100100
85	3	3	3	4	3	2	4	3	4	3	4	4	4	4	4	4	3	4	4	2	2	2	3	3	3	3	3	2	2	2	2	3	3	3	3	4	2	3	2	2	3	4	2	2	3	4	3	3	100101
87	2	3	2	4	1	3	4	2	3	5	5	4	4	4	3	4	4	4	4	1	2	1	1	2	1	2	2	2	3	2	1	2	1	1	1	1	1	1	1	1	3	3	2	2	2	3	4	3	100103
88	4	2	2	2	2	4	4	4	4	4	5	4	4	4	4	4	4	4	4	4	4	3	3	3	3	3	3	3	3	4	3	3	3	4	4	3	4	4	4	4	4	4	3.052	2.824	2	3	2	3.829	100104
89	1	5	4	5	2	3	3	3	4	4	4	3	3	3	3	3	3	3	3	4	3	3	3	3	3	4	3	4	3	3	4	3	3	2	3	3	2	2	2	2	3	4	3	3	4	3	3	4	100105
90	3	3	2	3	3	3	4	4	3	4	4	4	4	4	3	4	4	4	4	5	5	2	3	4	4	4	4	3	3	3	5	5	5	4	4	4	2	2	2	2	4	4	4	2	3	3	3	2	100106
93	3	3	3	3	3	3	3	3	3	3	2	3	3	3	3	3	4	3	4	4	4	4	4	4	4	4	5	4	4	4	4	4	4	4	4	4	3	3	3	3	4	4	4	3	5	5	4	5	100109
94	3	3	3	2	2	2	4	3	4	4	5	4	2	3	2	4	4	4	4	4	4	2	4	4	4	4	4	4	4	4	4	4	4	4	4	4	4	4	4	4	3	3	3.052	2.824	4	4	5	3.829	100110
95	1	5	3	4	2	1	4	4	4	4	3	4	4	4	4	4	4	4	4	4	3	3	3	3	3	3	3	4	4	4	4	4	4	3	3	3	3	3	3	3	4	4	3.052	2.824	4	4	2	3.829	100111
96	2	3	3	5	3	1	5	5	2	4	4	4	2	2	2	4	2	2	4	4	4	2	2	4	3	4	4	3	3	3	4	5	4	2	3	4	2	2	4	4	3	3	3	2	4	3	4	4	100112
97	3	3	4	4	1	3	4	3	4	4	4	3	2	3	3	4	3	3	4	3	4	4	2	3	4	3	4	4	4	4	4	4	4	4	4	4	2	3	3	3	4	4	3	3	3	3	4	4	100113
100	1	3	3	5	2	2	5	5	5	5	5	3	4	4	4	3	3	3	3	4	2	3	3	3	3	2	3	4	4	4	4	4	4	2	2	2	2	2	2	2	3	4	2	3	3	3	3	3	100116
101	2	4	2	5	1	5	5	5	5	5	5	5	5	5	5	5	5	5	5	4	3	2	4	3	2	4	4	4	4	4	5	5	5	2	2	2	4	4	3	5	4	4	3.052	2.824	3	4	3	3.829	100117
102	1	4	3	4	2	3	4	4	4	4	4	4	4	4	4	4	4	4	4	4	3	2	3	4	4	4	4	3	3	3	4	4	4	4	4	3	2	2	2	4	3	4	3	3	4	4	4	4	100118
103	3	4	2	2	4	1	5	3	4	4	4	5	5	5	5	5	5	5	5	2	3	3	3	3	3	3	3	3	3	3	4	4	4	4	4	4	2	2	2	2	4	4	3	4	3	4	3	4	100119
104	3	4	5	5	1	3	4	3	4	4	5	4	3	3	2	4	4	4	4	4	4	3	3	4	3	4	4	3	3	3	5	5	4	5	5	5	2	2	4	4	4	4	3	3	4	4	3	4	100120
105	2	3	3	5	1	3	4	3	4	4	2	4	4	4	3	4	4	4	4	4	3	3	3	3	3	4	3	4	4	4	4	4	4	4	4	3	2	2	4	4	3	3	3	3	3	4	3	4	100121
106	4	4	4	4	1	2	4	4	3	3	4	3	2	2	3	2	2	3	3	3	3	4	2	3	3	3	2	3	4	3	4	4	3	4	4	3	1	1	1	1	4	4	2	2	2	4	4	1	100122
107	4	3	2	4	2	3	4	3	3	4	4	3	3	3	3	4	3	4	3	4	4	3	2	3	3	4	3	4	4	4	4	4	4	2	2	2	2	2	2	2	4	3	4	3	3	3	3	4	100123
108	3	3	3	4	2	3	3	3	2	3	4	3	4	3	3	3	4	3	4	2	2	2	3	3	2	3	4	3	4	4	4	4	4	3	2	2	2	2	3	3	3	3	3	3	3	2	3	3	100124
109	4	3	3	5	3	4	3	4	4	2	5	3	3	4	1	4	3	2	4	4	2	3	2	3	4	5	4	4	4	4	4	4	4	4	1	1	1	1	1	1	4	4	2	2	4	4	3	5	100125
110	3	4	3	5	3	3	4	4	4	4	5	4	4	2	2	4	3	4	4	3	3	3	3	3	3	4	4	3	3	3	5	5	5	4	3	3	4	4	4	4	3	3	3.052	2.824	5	4	5	3.829	100126
111	2	3	3	3	2	3	3	2	3	2	3	3	1	1	2	3	3	2	2	3	3	2	3	2	2	4	5	3	4	4	3	4	4	4	4	4	2	3	3	3	4	4	4	4	4	3	3	4	100127
113	1	3	3	4	2	3	4	4	4	4	5	3	4	4	3	3	4	3	4	3	4	3	2	3	2	2	3	4	4	4	4	4	4	3	3	3	2	2	3	2	3	3	2	2	2	3	2	3	100129
114	3	4	2	4	3	3	3	2	2	4	4	2	4	4	2	3	2	4	4	4	4	2	4	4	4	2	4	4	4	4	5	5	4	4	4	4	1	1	1	1	4	4	4	2	4	4	4	4	100130
116	2	2	2	3	3	4	4	3	4	4	4	4	4	4	4	4	4	4	4	3	3	3	3	3	3	2	3	3	3	3	4	3	3	3	3	3	2	2	2	2	3	2	2	2	3	3	3	3	100132
117	2	4	4	5	1	4	4	4	4	4	2	4	3	3	5	3	3	3	5	3	3	3	3	3	3	3	3	4	4	4	4	4	4	4	4	4	2	4	4	4	5	3	5	2	3	3	5	5	100133
118	3	2	2	3	4	5	5	2	4	5	5	5	3	3	4	4	4	4	3	3	3	1	2	1	2	2	2	5	5	5	4	5	4	1	3	3	1	1	1	1	4	4	4	2	3	4	2	4	100134
119	2	4	2	2	3	4	2	2	2	4	4	4	4	4	2	4	3	2	4	2	3	2	4	3	3	2	2	3	3	3	1	3	2	2	2	3	1	1	1	1	3	3	3	2	3	3	4	4	100135
120	2	4	3	5	3	3	2	2	2	2	4	2	2	4	3	3	2	3	2	2	3	2	3	3	3	3	2	1	3	3	1	3	2	1	1	1	1	1	1	1	3	3	3	2	3	3	3	4	100136
121	3	4	2	3	3	4	4	3	4	4	5	3	3	3	2	2	3	3	4	3	4	4	4	4	5	3	4	4	4	4	4	4	4	4	4	4	3	3	3	3	4	4	3.052	2.824	4	3	3	3.829	100137
122	2	3	3	3	3	3	3	2	3	4	4	3	2	2	4	4	4	3	4	4	3	4	3	4	3	4	4	4	3	3	4	3	3	3	3	4	2	2	2	2	4	3	2	3	3	3	4	4	100139
123	2	3	3	3	3	3	4	4	4	4	4	3	3	3	3	3	3	3	3	3	3	2	3	3	3	3	3	4	4	4	4	4	4	4	4	4	2	3	4	4	3	3	2	2	3	3	3	3	100141
124	3	3	4	4	1	1	5	5	5	5	5	4	4	4	4	4	4	4	4	4	4	2	1	3	3	2	2	3	4	4	4	4	4	4	4	4	2	2	4	4	3	4	1	1	3	4	4	3	100142
126	2	4	3	3	2	3	4	4	4	4	2	4	4	4	4	4	4	4	4	4	4	4	4	4	4	4	4	4	4	4	4	4	4	4	4	4	4	4	4	4	4	4	4	4	3	4	2	4	100144
127	3	4	5	5	3	2	3	3	4	4	3	3	4	4	4	4	4	4	3	3	4	3	3	4	4	3	3	3	4	4	4	4	4	3	3	3	2	2	2	2	3	4	2	3	4	4	4	4	100145
129	4	5	3	5	3	3	4	4	4	4	5	5	5	5	3	4	5	5	4	4	3	4	3	2	3	2	3	3	3	3	5	5	3	5	3	3	2	2	2	2	5	3	3	2	4	5	5	4	100147
134	1	2	2	3	3	3	4	3	4	4	5	4	4	3	3	4	4	4	4	3	3	1	2	2	2	1	1	3	3	3	4	4	4	2	2	1	1	1	1	1	4	3	1	1	2	4	4	2	100152
135	2	3	3	5	2	2	4	3	4	4	5	4	3	3	3	3	4	4	3	3	3	3	3	3	3	3	3	3	3	3	4	4	4	4	4	4	2	2	2	2	4	4	3	3	3	4	4	4	100153
136	2	3	3	3	2	4	4	3	4	4	5	3	3	3	4	4	3	4	3	4	4	2	3	3	3	4	3	3	3	3	4	4	3	3	3	2	1	1	1	4	4	3	3	3	4	4	4	5	100154
137	2	3	2	2	3	3	3	3	3	4	5	3	3	3	3	3	4	3	4	4	4	4	3	4	3	4	4	4	4	4	4	4	4	2	2	2	2	2	4	4	4	3	4	2	3	4	3	4	100155
138	4	4	3	4	3	3	3	4	4	4	4	3	4	3	4	4	3	4	3	2	2	2	2	2	3	4	4	4	4	4	4	4	3	3	3	2	1	2	4	4	4	4	3	2	4	4	4	5	100156
139	2	3	3	3	4	3	3	2	1	3	3	2	1	1	1	1	1	1	1	1	2	2	2	2	2	2	2	2	3	3	2	2	2	4	4	4	2	2	3	3	3	3	3	3	2	3	4	4	100158
140	1	3	3	3	3	3	3	3	3	3	3	3	3	3	3	3	3	3	3	3	3	3	3	3	3	3	3	3	3	3	3	3	3	3	3	3	3	3	3	3	3	3	3	3	3	3	3	3	100159
141	1	4	4	5	1	1	3	3	3	3	4	3	3	3	2	3	3	3	2	3	3	2	2	3	2	3	3	3	3	3	3	3	3	3	3	3	3	3	3	3	3	4	3	2	3	3	3	5	100160
142	1	4	3	5	1	3	5	5	5	5	5	5	5	5	5	4	5	5	5	3	3	2	3	3	3	3	3	3	3	3	5	5	5	2	3	2	3	3	3	5	4	4	3.052	2.824	3	3	3	3.829	100161
143	2	3	4	5	2	1	3	3	3	3	3	4	3	4	3	3	3	3	3	3	3	3	3	3	3	3	3	3	3	3	3	3	3	3	3	3	3	3	3	3	4	1	1	1	3	4	4	1	100162
144	2	3	3	3	3	3	3	3	4	3	3	3	3	4	3	4	4	4	4	2	3	2	3	3	2	3	3	4	4	4	4	4	4	4	3	3	3	3	3	3	3	3	3	3	3	4	3	4	100163
145	2	4	3	5	1	1	4	4	4	4	2	4	4	4	4	4	4	4	4	4	4	4	4	4	4	4	4	4	4	4	3	3	3	4	4	4	3	3	3	3	4	4	4	4	4	4	3	4	100164
146	4	3	4	5	2	1	4	4	4	5	5	4	4	4	3	4	3	4	4	3	3	4	3	4	4	4	4	5	5	5	4	5	4	5	4	4	2	3	4	4	4	5	5	4	4	4	4	5	100165
147	2	2	2	3	3	3	4	1	3	5	5	2	2	4	2	2	2	2	3	2	3	3	4	4	3	4	4	3	3	3	2	3	4	4	4	4	3	3	4	4	4	3	4	2	3	4	2	4	100166
148	1	5	5	5	1	1	4	3	4	4	5	4	4	4	4	4	4	4	3	4	4	1	4	4	3	3	4	5	5	5	5	5	5	4	3	3	2	4	3	4	4	4	4	3	3	4	3	4	100168
149	2	4	4	5	3	3	5	4	5	5	5	4	4	4	4	4	4	4	4	5	4	3	3	4	4	4	4	5	5	5	5	5	5	5	5	5	1	3	4	4	3	3	2	1	3	4	4	3	100169
150	2	3	2	2	2	4	4	3	2	3	5	3	4	4	3	4	4	4	4	4	4	3	4	3	3	3	3	3	3	3	3	2	2	1	1	1	2	3	3	3	4	4	5	4	2	4	4	4	100170
151	4	3	2	3	3	3	3	3	2	2	2	3	1	2	2	3	2	3	3	4	4	3	4	3	3	4	3	4	4	4	4	4	4	3	3	2	2	2	2	2	3	3	2	2	4	3	3	4	100171
152	1	5	3	5	2	1	4	2	4	4	4	4	4	4	3	4	4	4	4	4	4	4	4	4	4	4	4	3	3	3	3	4	4	4	4	4	3	3	3	3	3	3	3	2	4	4	5	4	100172
153	4	3	2	2	4	4	4	4	4	4	2	4	4	4	4	4	3	3	3	4	4	4	4	4	4	4	4	4	4	4	4	4	4	4	4	4	4	4	4	4	3	3	2	3	4	2	3	5	100173
154	3	3	2	2	4	3	5	4	4	5	5	5	5	5	4	5	4	5	4	4	4	4	4	4	4	4	4	5	5	5	5	5	5	5	5	5	2	2	3	2	4	4	4	4	4	4	3	4	100174
155	4	4	4	5	3	1	4	4	4	5	4	4	4	4	4	4	4	4	4	4	4	3	4	4	3	4	4	4	4	4	4	4	4	4	4	4	2	3	2	2	3	4	3	4	3	3	3	4	100175
156	3	5	3	5	2	3	5	4	5	5	5	4	4	5	4	4	4	4	4	4	4	2	3	4	3	3	4	2	4	4	2	4	4	2	2	2	1	1	1	1	4	4	2	2	3	3	4	4	100176
158	2	2	2	4	2	3	5	5	5	5	5	4	4	4	2	4	4	4	4	4	4	4	4	4	4	4	4	3	3	3	4	4	4	4	4	4	4	4	4	4	4	4	4	4	4	4	5	5	100178
159	3	3	3	4	2	2	4	3	2	4	4	4	3	3	2	3	3	4	4	2	4	3	3	2	2	3	4	4	4	4	4	4	4	2	2	2	1	1	1	1	4	4	3.052	2.824	4	4	5	3.829	100179
160	2	4	3	4	2	4	3	3	3	3	5	4	4	4	3	4	4	3	5	3	3	2	3	3	3	3	3	3	3	3	3	3	3	3	2	1	1	1	2	1	3	4	4	3	3	3	2	4	100180
165	2	5	4	5	2	1	4	4	4	3	4	4	4	4	4	4	4	4	4	4	4	4	4	4	4	4	4	4	4	4	4	4	4	3	3	3	3	3	3	3	3	4	3	3	3	4	4	5	100185
166	4	5	4	5	1	1	3	3	2	2	4	3	2	2	3	3	4	3	4	4	3	4	3	3	3	4	4	4	4	4	4	4	4	2	2	2	2	2	2	2	4	4	3	3	3	4	3	4	100186
167	1	3	3	3	3	3	3	4	3	4	3	3	4	4	3	3	3	3	3	2	2	2	2	2	2	4	2	4	4	4	4	4	4	4	4	3	2	2	3	2	4	4	4	3	2	2	2	3	100187
170	4	4	3	5	2	3	4	4	4	4	5	4	4	5	3	3	4	3	3	2	3	2	3	3	2	2	3	4	4	4	5	5	5	4	4	4	1	4	1	4	4	4	3	2	3	3	3	4	100191
171	4	4	3	5	3	1	5	4	4	3	3	4	4	4	3	4	4	3	3	3	3	2	3	3	3	3	3	5	5	4	5	4	4	5	4	3	2	2	2	3	3	3	2	2	3	3	3	4	100192
172	1	4	3	4	2	4	4	2	3	3	4	3	4	4	4	3	3	3	4	3	3	3	3	3	3	4	4	3	3	3	4	4	4	5	5	5	3	3	3	3	3	4	2	3	4	4	4	4	100193
173	2	3	3	4	3	3	4	4	4	4	4	4	3	3	4	3	3	2	3	3	3	4	2	2	4	4	4	4	4	4	4	4	4	4	3	3	4	3	4	4	4	4	3	3	3	3	3	3	100194
174	2	4	4	4	3	3	4	4	4	5	4	3	3	3	3	3	3	3	3	4	3	4	4	4	4	4	4	4	4	4	4	4	4	5	4	4	3	3	3	3	5	5	4	4	4	4	2	5	100196
177	1	4	4	5	3	1	4	4	4	4	3	4	4	4	3	4	4	4	4	4	4	4	4	3	3	4	4	4	4	4	4	4	4	4	4	4	4	4	4	4	3	3	3	2	4	4	4	4	100199
178	2	4	4	5	1	1	4	4	5	4	5	5	4	4	4	5	5	5	5	3	4	3	4	3	3	4	4	3	4	3	4	4	4	4	4	4	2	4	3	4	4	4	3	2	4	4	3	5	100200
180	3	3	3	4	3	2	3	3	3	4	4	4	4	4	4	4	3	4	4	3	2	2	2	2	3	3	2	3	3	3	2	3	3	3	3	3	1	1	2	1	4	4	4	4	2	3	3	4	100202
181	1	2	3	3	3	3	3	3	3	3	4	4	3	4	3	4	4	4	4	4	4	4	4	4	3	4	4	3	4	4	2	3	3	4	4	3	2	3	4	4	3	4	3	3	4	4	3	4	100204
182	3	4	3	3	3	3	3	3	3	3	3	3	3	2	3	3	3	3	3	4	3	4	4	4	3	4	4	3	4	4	4	4	4	4	4	4	2	2	3	3	4	3	3.052	2.824	4	3	4	3.829	100205
183	4	4	4	1	2	3	4	4	4	5	5	5	5	5	4	5	5	5	5	4	4	4	3	4	4	4	4	4	4	4	5	5	5	4	4	4	4	4	4	4	4	4	3	2	5	4	3	4	100206
184	2	3	4	4	2	2	4	4	4	4	4	4	4	4	4	4	4	4	3	4	5	4	3	4	3	3	4	3	4	3	4	4	4	4	4	4	4	4	4	4	4	4	3.052	2.824	4	4	4	3.829	100207
185	3	4	5	5	2	1	4	4	4	4	3	4	3	3	3	3	3	3	3	4	4	4	4	4	4	4	4	3	4	4	3	4	4	3	4	4	3	3	3	3	4	4	4	4	4	4	4	5	100208
186	4	4	4	4	3	5	3	3	3	3	5	3	2	2	1	3	4	4	3	3	3	4	4	2	3	2	2	4	3	3	3	3	3	4	1	1	1	1	1	1	3	3	3.052	2.824	3	3	3	3.829	100209
188	1	5	5	5	1	1	5	3	3	4	4	3	4	4	4	4	4	4	3	2	1	1	2	2	3	2	2	5	5	4	5	4	4	1	3	1	1	1	1	4	5	5	1	1	3	4	4	3	100211
190	1	4	4	5	2	2	5	5	5	4	5	5	5	5	5	5	5	5	5	3	3	3	3	3	3	3	3	3	3	3	4	4	4	3	3	3	1	1	1	1	3	3	3.052	2.824	5	4	4	3.829	100213
191	2	4	3	3	3	2	3	2	2	2	2	3	2	2	3	4	3	3	3	4	4	2	3	4	4	3	4	3	3	3	4	2	2	4	4	4	2	3	4	4	3	3	3	4	3	3	3	4	100214
193	4	3	4	3	3	3	4	4	4	4	2	3	2	2	4	3	3	2	2	4	3	3	3	4	3	4	4	4	3	3	2	2	3	4	4	3	4	4	4	4	3	3	3.052	2.824	3	3	3	3.829	100216
195	3	4	3	4	2	2	4	4	3	3	4	4	4	4	4	4	4	4	4	4	4	4	4	4	4	4	4	3	3	3	4	4	4	1	1	1	1	1	1	1	2	4	3.052	2.824	3	3	3	3.829	100218
197	3	3	3	4	1	1	4	2	3	4	5	4	4	4	3	3	4	4	3	4	3	3	3	3	4	5	4	4	4	4	4	4	4	3	4	4	1	1	1	1	3	4	3.052	2.824	4	3	3	3.829	100221
200	2	3	3	3	2	2	3	3	3	3	3	3	3	3	3	3	3	3	3	3	3	3	3	3	3	3	3	3	3	3	3	3	3	3	3	3	3	3	3	3	3	4	3	3	4	3	3	3	100224
202	4	4	4	3	2	3	3	3	3	4	3	4	4	4	3	3	3	3	4	2	3	3	3	3	3	3	3	4	4	4	3	3	3	3	3	3	1	1	3	3	3	3	2	2	2	4	4	3	100226
203	2	4	5	5	1	1	2	2	2	4	4	3	3	3	3	4	3	3	3	4	4	4	3	4	4	4	4	4	4	4	4	4	4	4	4	4	3	3	3	3	4	3	5	3	4	4	2	4	100227
204	1	3	3	3	1	2	3	2	3	3	4	4	4	4	2	3	3	3	3	2	3	2	2	3	3	3	3	2	2	2	1	1	1	3	3	2	1	1	2	3	4	3	4	3	3	4	4	5	100228
205	2	4	4	4	2	2	5	4	4	5	5	4	4	4	4	4	4	4	4	4	4	4	5	5	4	5	5	5	4	4	4	4	4	4	4	4	5	5	5	5	4	4	3.052	2.824	5	5	4	3.829	100229
206	2	3	2	3	3	3	2	3	3	4	4	3	4	4	4	3	3	3	3	2	2	2	2	2	2	3	2	2	3	3	2	2	2	2	3	2	2	2	2	2	4	3	3	2	3	3	4	2	100230
207	1	4	4	4	2	2	5	5	5	5	5	4	4	4	4	4	4	4	4	4	4	4	4	4	4	4	5	5	5	5	5	5	5	4	4	4	3	3	3	3	3	3	3	3	5	5	4	5	100231
209	2	3	3	3	2	2	3	3	3	3	3	3	3	3	3	3	3	3	3	3	3	3	3	3	3	3	3	3	3	3	3	3	3	3	3	3	3	3	3	3	5	5	5	5	4	4	2	4	100233
210	2	3	2	5	3	5	3	2	4	3	5	4	4	4	4	2	4	4	4	3	2	1	1	1	2	1	1	3	3	3	4	3	3	1	2	2	2	2	2	2	4	4	4	3	3	2	3	4	100234
211	4	3	3	4	2	2	4	4	4	4	4	4	4	4	2	4	3	4	4	2	2	2	2	3	3	2	3	4	4	4	4	4	4	2	2	3	2	2	2	2	3	4	1	2	3	3	4	5	100235
212	2	4	4	4	3	2	4	3	3	5	5	4	4	4	2	4	4	2	3	4	4	4	4	4	4	4	4	4	4	4	5	5	5	5	5	3	4	4	4	4	4	3	3	3	4	4	3	4	100236
213	1	4	4	5	3	3	5	5	5	4	5	4	5	5	5	4	4	4	4	4	4	4	4	4	4	4	4	2	3	3	2	2	2	4	4	4	4	4	4	4	4	4	3	2	3	4	2	5	100237
214	4	3	3	4	2	2	3	3	4	4	4	4	3	3	4	4	4	4	4	4	4	4	3	3	3	4	4	3	4	4	3	4	3	4	4	3	2	2	3	4	4	4	3	4	3	4	3	4	100238
215	3	5	5	4	2	5	4	3	3	2	4	3	4	3	3	2	4	3	4	3	4	2	4	4	4	4	3	4	4	4	4	4	4	4	3	3	3	4	4	4	4	4	3	3	3	4	4	4	100239
216	3	3	2	4	4	3	4	4	3	4	4	2	2	2	1	2	2	3	2	3	2	2	3	2	3	4	3	3	4	4	4	4	4	2	2	2	2	2	2	4	4	4	4	2	4	3	2	5	100240
217	1	4	4	5	1	3	5	5	5	5	5	5	5	5	5	4	5	5	5	4	5	5	3	5	4	5	4	4	4	4	4	5	5	3	4	4	3	4	3	3	2	3	2	3	4	4	2	5	100241
219	1	5	4	5	2	2	4	4	4	4	4	4	4	4	4	3	4	4	4	5	4	3	4	4	4	4	4	5	5	5	4	5	4	5	4	4	4	3	3	5	4	4	3.052	2.824	4	4	3	3.829	100243
220	4	3	3	3	2	3	4	4	4	4	4	5	5	5	5	5	5	5	5	3	3	4	3	4	4	4	4	4	4	4	4	5	4	5	5	4	5	5	5	5	3	3	3	3	4	4	5	4	100244
221	2	5	3	3	2	2	4	3	4	3	5	4	4	4	3	2	4	3	2	5	5	2	3	4	4	4	4	3	3	3	4	4	4	3	4	4	2	2	2	4	4	4	3	2	5	4	3	4	100245
222	3	4	3	1	3	4	4	3	3	2	2	3	3	3	2	3	3	3	3	3	4	2	3	3	3	4	3	3	3	3	4	4	3	4	4	3	2	2	2	3	4	4	3	3	3	3	4	4	100246
224	2	1	1	1	4	5	1	1	1	1	1	1	1	1	1	1	1	1	1	1	1	1	1	1	1	1	1	1	1	1	1	1	1	1	1	1	1	1	1	1	1	1	3.052	2.824	3	2	1	3.829	100248
225	2	3	3	5	3	3	3	2	3	4	5	4	4	4	1	2	3	3	3	3	3	2	2	3	3	2	3	2	2	2	1	2	2	2	2	1	3	3	4	4	3	4	3	3	3	4	3	4	100249
227	2	4	4	4	2	2	3	2	3	3	4	4	3	4	4	4	4	4	4	3	4	3	3	3	3	3	3	3	3	3	3	4	3	3	3	3	3	4	4	4	4	4	3	3	3	3	3	3	100252
228	1	3	3	3	3	3	2	2	2	3	4	2	2	2	2	2	3	2	2	3	3	2	2	2	2	4	3	3	4	4	3	4	4	4	4	3	2	2	2	3	4	4	3	2	4	3	3	4	100254
229	2	3	3	3	2	3	3	3	3	3	4	3	3	3	3	3	3	3	3	2	2	2	2	3	2	3	3	3	3	2	3	3	3	2	2	1	2	2	2	2	4	3	4	3	3	4	5	3	100255
231	3	4	4	5	1	1	3	3	3	3	3	3	2	2	3	3	3	3	3	3	3	3	3	3	3	3	3	3	3	3	3	3	3	3	3	3	1	1	2	2	3	3	3	3	3	2	2	4	100257
232	4	4	4	4	3	3	4	3	3	3	2	3	3	3	3	3	3	3	3	3	3	3	3	3	3	3	3	4	4	4	4	4	4	3	3	3	2	2	2	2	4	4	3	3	4	4	4	4	100260
233	3	2	2	4	2	4	4	2	3	2	2	4	2	2	3	2	2	2	2	4	4	3	3	2	2	3	3	3	4	4	4	4	4	3	2	3	1	1	1	1	4	4	3	3	3	3	2	3	100261
235	4	3	3	3	3	3	3	3	3	3	3	2	2	2	3	3	3	3	3	2	3	2	2	2	2	2	2	4	3	3	3	4	4	4	4	3	3	3	3	3	3	3	3.052	2.824	3	3	3	3.829	100263
236	4	3	2	3	3	3	4	2	2	3	2	2	2	2	2	4	2	3	4	2	2	2	4	2	2	2	2	4	4	4	4	3	3	4	4	2	1	2	2	2	4	4	3	3	4	3	4	4	100264
237	4	4	2	4	1	2	2	2	1	3	5	4	1	1	3	1	1	3	3	1	1	3	1	1	1	1	1	2	3	3	3	4	4	2	3	2	1	4	1	1	3	3	1	1	1	1	1	3	100265
238	1	3	3	3	1	3	2	2	2	2	3	2	2	2	2	2	2	2	2	4	4	4	3	4	3	4	3	2	2	2	2	2	2	1	3	1	1	1	1	1	4	3	3	3	3	3	4	4	100266
239	1	5	3	4	3	4	5	4	5	5	5	5	5	5	5	5	5	5	5	1	1	1	3	1	1	1	1	3	3	3	2	4	4	1	1	1	1	1	1	1	3	3	3.052	2.824	2	2	4	3.829	100267
240	2	1	1	1	5	5	5	5	5	5	1	5	5	5	5	5	5	5	5	5	5	5	5	5	5	5	5	5	5	5	5	5	5	5	5	5	5	5	5	5	5	5	5	5	4	4	2	4	100268
243	2	4	4	4	2	5	4	4	4	4	5	4	3	3	3	2	3	2	4	3	3	3	3	3	3	3	3	4	4	4	4	4	4	4	4	4	1	1	1	1	4	3	3	2	3	4	4	5	100271
245	2	3	3	4	3	2	4	2	4	4	4	3	2	2	2	2	2	2	2	3	2	2	2	2	2	2	2	4	3	3	4	4	3	1	2	2	2	2	2	2	2	2	1	1	2	3	3	3	100273
246	2	3	2	3	2	4	3	2	3	3	4	3	4	5	3	3	3	3	3	2	2	2	2	1	2	2	2	1	1	1	2	2	2	2	2	2	1	1	1	5	4	3	3	2	2	4	5	4	100274
247	2	3	3	2	3	4	4	3	4	4	4	4	3	3	3	3	3	3	3	3	4	4	3	2	2	3	3	4	4	3	4	4	4	5	5	5	2	4	4	4	4	4	4	3	4	4	3	4	100275
248	2	3	4	3	4	3	3	2	2	2	2	2	2	2	2	2	2	2	2	3	3	3	3	3	3	3	3	3	3	3	3	3	3	3	3	3	2	1	2	2	3	3	3.052	2.824	3	3	4	3.829	100276
249	1	3	3	3	3	3	3	3	3	3	3	2	2	2	3	3	3	3	3	2	2	2	1	2	2	2	1	3	3	2	3	3	3	3	2	2	1	2	2	2	3	3	2	2	2	4	4	3	100277
250	2	3	3	4	3	2	5	4	4	4	4	4	4	4	4	4	4	4	4	4	4	4	3	4	4	4	4	4	4	4	4	4	4	5	4	3	3	3	2	2	4	4	3	2	4	4	3	4	100278
252	2	5	4	4	2	1	5	5	5	5	5	4	5	5	4	4	5	5	5	4	3	3	3	3	3	3	3	4	4	4	5	5	5	3	3	3	3	3	3	3	4	4	3	2	3	3	3	4	100280
253	3	3	1	2	3	4	4	4	3	3	2	4	4	5	4	5	3	4	5	4	4	3	4	4	3	4	4	4	3	4	4	4	3	4	3	4	4	4	3	4	4	3	4	4	3	4	2	3	100281
254	1	3	3	4	2	3	2	2	2	3	4	4	3	3	3	4	2	4	4	4	3	4	3	3	3	4	4	4	5	5	4	4	4	5	4	4	2	2	2	2	3	3	3	3	4	4	4	4	100282
256	1	2	2	2	2	4	3	2	2	4	4	2	2	2	2	2	2	2	2	3	2	2	2	3	3	3	3	3	3	3	2	3	3	4	4	3	2	2	2	2	3	3	3	3	3	3	2	4	100285
257	1	3	3	4	1	1	4	4	4	4	4	4	4	4	4	4	4	4	4	4	4	4	4	4	4	4	4	4	4	4	4	4	4	4	4	4	4	4	4	4	4	4	4	4	4	4	4	4	100286
258	2	3	3	3	2	3	3	3	3	3	3	4	4	4	4	4	4	4	4	4	4	3	3	3	3	3	3	4	4	4	4	4	4	3	3	3	2	2	3	2	3	3	3	3	3	3	4	3	100287
261	4	4	3	3	3	3	2	3	2	4	3	3	4	2	4	3	4	4	3	4	3	3	4	3	2	3	3	4	4	3	4	4	4	3	2	3	3	2	3	3	4	3	4	4	2	3	2	4	100290
262	2	3	3	3	2	3	4	4	4	4	2	4	4	4	4	4	4	4	4	4	4	4	4	4	4	4	4	4	4	4	4	4	4	4	4	4	4	4	4	4	4	4	4	4	4	4	2	4	100291
264	1	3	3	5	2	1	4	3	3	4	5	3	4	3	2	4	2	3	3	3	3	3	3	3	3	3	3	4	4	4	4	4	4	4	4	4	2	2	2	2	3	3	3.052	2.824	4	4	3	3.829	100294
266	3	3	3	3	3	2	4	4	4	5	5	2	4	4	2	3	4	2	2	3	4	2	4	3	2	4	4	4	4	4	5	4	4	5	5	5	5	5	5	4	4	3	3	3	5	5	4	4	100296
269	4	3	2	3	3	2	4	2	4	3	5	3	2	2	3	2	2	2	3	4	4	4	4	4	4	4	5	5	4	5	5	5	5	5	5	5	2	2	2	2	4	4	3.052	2.824	4	3	5	3.829	100299
270	3	2	2	3	3	3	4	3	2	2	4	3	3	3	1	1	2	1	4	3	3	2	3	2	3	3	3	3	3	3	2	3	3	1	1	1	1	1	3	1	3	4	3	4	3	3	3	4	100300
271	2	4	3	4	2	1	4	4	4	3	5	4	4	4	2	4	3	3	4	4	3	3	3	4	4	4	3	4	4	4	3	4	4	3	3	3	3	3	3	3	4	4	4	4	5	3	3	5	100301
272	3	4	2	2	1	4	5	5	5	5	5	5	5	5	5	5	5	5	5	4	4	4	4	4	3	4	4	4	4	4	4	4	4	4	4	4	4	4	4	4	4	4	1	1	3	4	3	2	100302
273	1	4	5	5	2	2	3	3	3	3	4	2	2	4	4	4	4	4	4	4	4	4	3	2	2	4	4	3	3	3	4	4	2	4	4	3	2	2	2	2	3	3	3	2	3	4	4	3	200003
274	3	2	3	3	3	3	3	3	2	3	2	3	3	3	3	3	3	3	3	3	3	4	3	3	3	3	3	3	3	3	3	3	3	3	3	3	2	2	2	2	3	3	3	3	3	4	3	3	200004
275	3	3	3	2	4	4	3	3	3	3	3	3	3	3	3	3	3	3	3	2	2	2	2	2	3	2	2	3	3	3	4	4	3	3	3	3	1	1	1	1	3	3	3	2	2	3	3	2	200010
276	2	3	3	4	2	2	4	4	4	4	2	4	4	4	4	5	5	5	5	4	4	3	4	4	4	4	4	4	4	4	4	4	4	3	4	4	3	3	3	3	4	4	3	3	4	3	3	4	200014
278	4	3	3	2	3	2	2	2	2	2	5	4	4	4	3	3	3	4	3	4	4	5	4	5	5	5	5	4	4	4	4	4	4	5	5	5	5	5	5	5	5	4	3	3	5	5	5	5	200020
280	2	2	2	4	2	3	3	3	3	3	3	3	3	3	3	3	3	3	3	2	2	2	2	2	2	2	2	3	3	3	2	2	3	4	3	2	1	1	1	1	3	3	3	3	2	4	3	4	200022
282	3	3	3	3	3	3	4	3	3	4	4	3	3	4	3	3	3	3	3	3	3	2	2	2	2	2	3	3	3	3	3	3	2	4	4	3	1	1	1	1	3	3	3	2	3	3	2	2	200031
283	2	4	4	5	2	2	3	3	2	3	2	4	2	2	2	2	3	2	2	3	3	3	4	3	3	4	4	4	4	4	4	4	4	2	2	2	2	2	4	2	3	3	3	3	4	4	3	4	200042
284	1	2	2	3	2	3	3	2	3	2	3	3	1	2	4	4	3	2	4	3	2	3	2	2	2	3	2	3	3	3	4	4	4	3	3	3	1	2	1	2	3	2	3.052	2.824	2	3	3	3.829	200045
285	3	3	3	4	2	3	3	2	4	5	5	2	2	3	4	3	3	3	3	2	3	2	2	2	2	2	2	4	4	4	4	4	4	3	3	3	2	2	2	2	3	4	3	3	3	4	4	2	200047
286	1	3	3	3	3	3	4	4	3	4	4	4	4	4	3	2	2	2	2	2	2	2	2	2	2	2	2	3	3	3	4	4	4	2	2	2	2	2	2	4	2	4	2	2	2	3	2	4	200050
287	2	3	3	3	3	3	3	4	4	3	3	4	4	4	4	4	4	4	4	3	3	3	3	4	4	3	3	4	4	4	4	4	4	3	3	3	2	2	3	3	3	3	3	3	3	3	3	4	200051
289	3	3	3	3	2	2	3	2	3	3	4	3	3	3	3	3	3	3	3	3	3	2	3	2	3	3	3	3	3	3	3	3	3	2	2	2	3	3	3	3	3	3	3	3	3	4	3	4	200073
290	3	4	4	5	2	3	4	4	4	4	4	2	4	3	3	4	4	2	4	3	2	2	3	2	2	2	2	3	3	3	2	4	4	3	3	3	1	1	1	1	5	4	4	3	3	5	2	4	200077
292	3	3	2	2	3	4	2	3	4	4	4	2	3	3	2	3	2	3	3	2	2	2	2	2	2	2	2	4	4	4	4	3	3	4	3	3	1	2	1	1	5	5	4	3	3	4	2	4	200086
293	1	4	4	5	2	2	4	3	4	4	5	4	4	4	4	4	4	5	5	5	5	4	4	4	4	4	4	5	5	5	5	5	5	4	4	3	3	4	3	3	3	3	2	2	4	4	3	4	200088
295	1	4	2	4	2	2	5	5	5	5	5	5	5	5	5	5	5	5	5	4	4	5	4	4	4	5	4	5	5	5	5	5	5	5	5	5	1	1	1	1	4	3	3	3	3	4	5	5	200096
296	2	3	3	5	3	5	4	3	4	4	4	3	3	3	2	2	4	3	3	3	3	3	3	3	3	3	3	4	4	3	3	3	3	3	3	3	2	2	2	2	3	3	1	1	3	3	4	3	200098
297	4	4	3	3	2	2	4	4	4	4	4	4	4	4	3	4	4	4	4	4	3	4	3	3	3	4	4	4	4	4	4	4	4	4	4	4	2	2	2	2	3	3	3	2	3	4	3	3	200102
298	1	3	2	5	2	5	2	2	2	4	5	5	5	5	5	5	5	5	5	5	5	5	4	5	5	5	5	4	4	4	4	4	4	5	5	4	4	5	4	3	3	1	3	2	5	5	5	5	200104
299	3	3	4	5	2	2	4	4	4	4	4	4	4	4	3	4	3	3	4	4	3	3	2	3	3	3	3	4	4	4	4	4	4	4	3	4	2	2	2	4	2	3	2	2	3	2	5	4	200106
301	2	4	3	4	3	3	4	3	4	4	4	4	4	4	3	4	4	4	4	3	3	3	3	3	3	3	3	3	3	3	3	3	3	4	4	4	2	3	3	2	4	3	4	3	4	4	4	4	200139
302	3	4	5	3	2	2	4	2	3	4	2	4	3	4	3	3	4	4	4	3	3	3	3	3	3	4	2	4	4	4	4	4	4	3	3	3	5	5	3	4	4	4	5	3	5	4	5	5	200140
303	3	4	2	3	3	4	4	2	4	4	4	3	3	2	2	3	3	3	4	3	3	2	2	3	3	3	3	4	4	3	4	4	3	4	4	4	2	2	2	2	2	3	2	3	3	3	3	3	200146
304	2	3	2	5	2	5	2	2	2	3	4	4	4	4	3	4	3	4	4	1	3	1	2	1	1	3	2	3	3	2	4	3	2	3	2	2	1	1	1	1	4	3	2	2	3	4	3	3	200152
305	3	3	3	3	2	3	3	3	2	2	3	3	2	2	2	3	2	3	3	4	4	3	4	4	4	4	4	3	3	3	3	3	3	3	3	2	2	2	3	3	3	4	4	3	3	4	3	4	200156
306	3	3	3	4	2	3	4	4	4	4	4	4	4	4	3	3	3	3	3	3	3	2	4	3	4	3	3	4	3	3	4	3	3	3	3	3	1	2	2	2	4	4	3	4	4	4	5	5	200164
307	1	4	4	4	3	3	3	3	3	3	2	3	3	3	2	2	2	2	2	3	3	3	3	3	3	3	2	3	2	3	2	2	2	3	2	2	3	3	3	3	3	3	3	3	4	3	3	3	200169
308	2	4	4	5	1	2	4	3	4	5	5	5	5	5	5	5	5	5	5	4	4	2	3	3	3	4	3	4	4	4	4	5	5	3	4	3	1	1	1	1	4	3	3	3	4	5	5	5	200183
309	1	3	3	4	2	2	4	5	5	5	5	4	4	4	3	3	4	4	4	3	4	2	4	3	4	4	4	3	3	3	1	4	2	4	5	5	4	4	3	3	4	5	3	2	3	3	2	3	200184
311	1	3	3	4	1	2	4	4	4	4	4	4	5	4	4	5	4	4	4	3	3	3	3	3	3	3	3	4	4	4	4	4	4	4	4	4	4	4	3	3	3	3	3	3	3	3	3	3	200191
312	1	4	4	4	3	4	4	5	4	4	5	5	5	5	5	5	5	5	4	4	4	4	3	3	3	4	4	4	4	4	4	4	4	4	4	4	4	3	4	4	3	4	3.052	2.824	3	3	3	3.829	200193
314	1	4	5	5	2	1	4	3	3	3	4	3	2	2	3	3	3	3	3	3	3	3	3	3	3	3	3	4	4	4	4	4	4	4	3	3	2	2	2	3	3	3	3.052	2.824	3	3	3	3.829	200199
315	2	5	4	3	4	5	5	4	4	4	3	4	3	3	2	4	2	4	4	4	4	3	4	4	4	4	4	5	5	5	5	5	5	5	5	5	1	1	4	5	4	4	4	4	5	3	2	5	200214
317	1	4	2	5	4	3	5	4	4	4	5	4	4	4	3	4	4	4	4	3	3	3	3	2	2	2	3	5	5	5	5	5	5	5	4	4	1	1	4	3	4	3	3	3	3	4	4	4	200222
318	2	5	4	5	1	1	5	4	4	5	5	5	5	5	4	4	5	5	5	4	4	4	5	4	5	4	5	4	4	4	4	4	4	4	5	4	4	5	5	5	4	4	4	4	4	4	3	5	200228
319	2	3	3	4	3	2	4	4	4	4	5	3	2	3	4	4	4	4	4	4	4	4	4	3	4	4	4	4	4	4	5	4	4	5	5	5	1	4	3	3	3	4	3	3	4	3	4	4	200233
320	1	4	2	5	2	5	2	2	2	4	5	4	4	4	4	4	4	4	4	2	3	1	2	2	2	2	2	2	3	3	4	4	4	3	2	4	2	4	4	4	4	4	2	1	3	2	3	2	200237
321	4	3	3	4	2	2	2	2	2	3	3	2	2	2	1	2	2	2	1	3	3	2	3	2	2	2	2	4	3	3	4	4	3	3	4	4	1	1	2	2	4	3	2	2	3	4	4	4	200238
322	4	3	3	3	3	4	3	3	3	3	3	3	3	3	3	2	3	3	2	2	2	2	2	2	2	2	2	4	4	3	2	3	3	4	2	2	1	1	1	1	4	3	3	2	4	4	4	4	200240
323	4	4	3	4	1	3	3	3	3	4	4	3	2	2	3	4	3	3	3	2	2	2	2	2	2	4	3	2	2	2	2	2	2	4	4	4	2	4	4	4	4	4	4	4	4	4	3	5	200242
325	3	3	3	3	2	4	5	5	5	5	5	5	5	5	3	3	5	5	5	5	5	5	4	4	4	4	5	4	4	4	4	5	5	5	5	5	5	5	5	5	2	2	2	2	5	5	3	5	200247
326	2	4	4	5	1	2	5	4	5	4	5	5	4	4	5	5	5	5	5	4	4	4	3	3	3	4	4	3	4	4	4	4	4	4	4	4	3	4	3	3	3	4	2	2	4	4	4	3	200253
328	2	4	3	4	3	3	5	5	5	5	1	5	5	5	5	5	5	5	5	3	4	4	3	4	4	3	4	4	4	4	5	5	4	5	5	5	4	4	3	3	5	5	5	4	4	4	2	4	200268
329	2	3	2	5	2	4	4	3	3	4	4	4	4	4	2	4	4	3	4	2	2	2	3	3	3	3	3	3	4	3	4	4	2	4	3	4	1	1	3	4	4	3	4	3	3	4	3	4	200286
331	3	2	2	5	3	4	4	3	3	4	4	4	4	4	4	4	4	4	4	4	3	1	2	2	1	1	2	3	3	3	3	4	4	2	3	3	1	1	1	1	3	3	2	1	3	4	4	3	200298
333	2	4	3	4	3	4	4	3	4	4	4	3	3	3	2	2	2	4	3	3	3	2	3	2	4	3	3	3	4	4	5	5	5	5	4	4	2	2	4	4	3	3	3	3	4	4	3	4	200302
335	3	2	2	3	3	4	3	2	3	4	4	3	2	3	3	3	3	3	3	4	4	4	4	4	4	4	5	3	3	3	2	2	2	3	3	2	1	1	1	1	3	4	4	3	3	3	2	4	200314
336	4	3	3	3	3	3	4	3	4	4	4	4	4	3	4	3	3	3	3	3	3	2	2	2	3	4	3	3	3	3	4	4	4	4	2	3	2	2	2	2	4	4	3	3	2	4	4	3	200320
338	2	4	2	5	3	4	1	1	1	1	4	2	2	4	2	2	2	2	2	1	1	1	1	1	1	4	1	4	4	4	4	4	4	2	2	2	1	1	1	1	3	3	3	3	3	3	3	4	200330
339	1	2	2	2	3	3	4	2	4	4	4	2	4	2	4	4	4	2	4	4	4	3	3	4	3	4	4	4	4	4	4	4	4	4	4	4	3	3	3	3	4	4	3	2	3	4	2	4	200333
340	3	4	4	4	3	3	4	4	4	2	4	4	4	4	4	4	2	4	4	3	3	3	3	3	3	3	3	4	4	4	4	4	4	4	4	4	4	4	4	4	4	4	4	3	4	4	5	4	200339
342	3	3	3	4	2	5	3	2	4	4	4	3	4	4	3	3	4	3	3	5	5	4	4	5	5	5	5	4	4	3	5	5	4	4	4	2	5	5	5	5	3	3	4	3	4	4	3	5	200349
343	3	3	3	3	3	3	3	3	3	3	3	3	3	3	3	3	3	3	3	3	3	3	3	3	3	3	3	3	3	3	3	3	3	3	3	3	3	3	3	3	4	3	4	2	4	4	5	4	200352
346	2	3	3	5	1	3	4	4	3	5	5	4	5	5	4	4	4	4	4	4	3	4	3	3	3	4	3	4	4	4	4	4	4	4	3	3	3	4	4	4	4	4	3	4	3	4	4	5	200368
349	2	3	3	4	2	4	4	4	4	4	5	5	5	5	5	5	5	5	5	4	3	3	2	3	3	4	2	3	4	4	5	5	5	4	4	3	2	2	2	4	4	3	3	2	5	4	3	4	200379
351	2	3	3	2	1	4	3	3	4	4	3	2	3	3	2	2	2	2	2	1	3	2	1	2	1	1	1	2	2	2	2	2	2	3	2	2	3	3	2	2	4	3	3	3	1	2	4	1	200384
352	4	4	3	5	2	3	4	4	4	5	5	4	3	4	4	4	5	5	5	2	3	2	2	2	2	4	3	3	4	4	4	4	4	2	2	2	1	1	1	1	3	4	2	1	4	4	4	3	200385
353	4	3	3	4	3	2	4	3	4	4	5	4	4	4	3	3	4	3	4	4	3	3	3	3	3	4	4	3	3	3	3	3	3	4	4	4	2	2	3	3	3	4	3	3	3	4	3	4	200393
354	2	4	4	4	2	5	4	4	4	4	5	4	4	4	4	4	4	4	4	3	3	3	3	3	3	4	4	4	4	4	4	4	4	3	3	3	2	2	4	4	3	4	2	2	5	5	4	5	200394
356	2	3	2	3	2	4	4	2	2	4	5	4	4	4	2	4	2	4	4	4	3	2	2	3	3	4	3	3	3	4	4	1	2	4	4	2	2	2	2	2	5	4	3.052	2.824	4	3	3	3.829	200408
357	4	4	4	5	2	2	4	4	3	4	5	5	4	4	4	4	3	4	5	3	4	3	4	4	4	3	4	3	3	3	5	5	4	3	2	2	1	2	3	2	3	4	2	2	3	4	4	4	200413
358	2	3	3	4	2	2	4	4	4	4	5	4	4	4	4	4	4	4	4	4	4	4	4	2	3	4	4	5	5	5	5	5	5	2	3	2	2	3	4	4	3	4	3	3	4	4	3	4	200421
360	2	5	4	4	2	3	2	2	2	2	3	4	3	3	3	4	3	3	3	3	2	1	1	1	1	1	1	3	3	3	4	4	3	3	3	3	4	4	4	3	2	2	2	1	2	4	3	2	200426
363	1	3	2	4	3	4	2	2	2	4	4	4	4	3	2	2	3	3	3	4	3	4	3	3	2	4	3	4	2	2	4	4	4	4	4	3	2	2	4	3	4	4	3	3	3	3	3	4	200429
364	2	4	2	4	2	2	4	4	4	4	4	4	4	4	4	4	4	4	4	4	4	4	4	4	4	4	4	3	3	3	3	3	3	2	2	2	3	3	3	3	3	3	3	3	4	4	2	4	200435
365	2	3	2	2	3	3	3	1	4	4	4	1	3	3	2	2	3	3	3	2	3	4	2	2	2	2	2	3	3	2	2	2	2	2	2	2	1	1	2	3	3	3	3	3	3	2	3	3	200438
366	3	4	3	5	1	2	5	3	4	5	5	4	4	4	4	5	5	5	5	4	4	5	5	5	4	4	4	3	3	3	5	5	4	5	3	4	2	2	5	4	4	4	4	4	3	5	5	5	200445
367	2	4	4	4	2	2	4	4	4	4	5	4	4	4	4	4	4	4	4	3	3	3	3	3	3	3	3	4	4	4	4	4	4	4	3	3	4	4	4	4	5	3	3.052	2.824	4	4	3	3.829	200455
368	4	3	3	3	3	3	3	2	3	3	3	3	2	2	3	3	2	3	2	2	3	3	3	3	3	2	3	3	3	2	4	4	2	3	2	2	2	2	3	3	4	4	3	3	3	3	3	3	200457
369	3	4	3	4	3	2	4	4	5	5	5	5	5	5	2	5	4	4	5	5	5	4	3	4	4	4	4	5	3	3	4	4	4	5	5	5	1	1	1	1	3	3	3.052	2.824	3	3	3	3.829	200462
371	4	2	2	3	2	3	4	3	4	4	5	4	4	4	3	4	3	4	4	3	2	3	2	2	2	3	3	4	4	4	4	4	4	4	4	4	1	1	1	1	3	4	2	2	3	3	3	4	200474
372	1	3	3	4	2	3	5	4	5	5	5	5	5	5	5	5	5	5	5	3	3	3	4	4	4	4	5	5	5	5	5	5	5	3	4	3	2	4	4	5	4	5	5	5	4	3	3	5	200477
373	4	3	2	4	3	4	4	1	2	4	5	3	4	4	3	2	4	4	3	3	4	2	3	4	3	4	3	4	2	3	2	2	2	5	4	2	2	2	2	2	4	3	4	3	2	3	3	2	200483
374	2	2	2	2	3	4	2	2	3	4	5	3	4	4	3	3	4	4	3	5	3	3	4	4	4	4	4	3	3	3	4	4	4	2	3	3	2	2	4	4	3	3	2	1	4	4	2	4	200484
375	3	4	3	5	2	2	3	3	2	4	5	3	4	4	3	1	4	4	5	1	4	1	1	3	3	1	2	3	3	3	5	5	4	3	3	3	1	4	1	1	4	4	1	2	3	4	5	4	200487
376	2	4	5	4	1	3	5	3	5	4	5	5	4	4	5	4	4	4	5	5	3	3	3	3	4	4	4	5	4	4	5	4	4	5	5	4	5	4	4	4	1	2	1	2	4	4	4	5	200491
377	2	3	3	4	3	1	4	4	4	4	5	5	5	5	5	5	5	4	4	5	4	3	3	4	3	4	4	3	4	4	5	4	4	4	4	4	2	3	4	4	3	4	3	3	3	4	3	4	200492
378	4	4	4	4	3	3	4	4	4	4	2	4	4	4	4	4	4	4	4	4	4	4	4	4	4	4	3	3	3	3	4	4	4	4	4	4	2	2	2	2	3	4	3	3	3	3	3	3	200495
380	2	4	4	5	2	2	4	4	4	4	5	4	5	5	5	4	5	4	5	4	4	3	3	3	3	4	4	4	4	4	4	4	4	4	4	3	2	2	3	4	3	4	1	2	4	4	4	3	200505
382	2	3	3	4	2	1	3	3	3	3	3	3	3	3	3	3	3	3	3	4	4	4	4	4	4	4	4	4	4	4	3	3	3	3	3	3	3	2	2	2	4	3	3	3	4	4	3	4	200518
383	2	3	3	3	3	3	4	4	4	4	4	2	3	3	2	3	2	3	3	4	4	4	4	4	4	4	4	4	4	4	4	4	4	4	4	2	1	1	1	1	4	4	4	3	4	4	3	4	200519
384	2	4	3	5	2	3	3	3	3	4	4	4	4	4	3	3	3	3	4	3	3	3	4	3	3	3	3	3	3	3	4	4	4	4	4	4	3	4	3	4	3	3	3	2	3	3	3	4	200520
385	2	4	3	5	1	2	4	2	4	4	5	5	3	3	4	4	4	4	4	4	4	4	4	3	3	3	4	3	3	3	2	3	2	1	1	1	2	2	3	2	3	3	3.052	2.824	3	4	4	3.829	200528
386	3	3	3	3	1	2	3	2	2	2	3	3	4	3	4	4	4	3	3	2	3	2	1	1	2	1	2	4	3	3	2	3	3	3	3	3	1	1	1	1	4	4	3.052	2.824	3	3	4	3.829	200534
387	4	3	3	4	2	2	4	3	4	4	5	4	4	4	4	4	4	4	4	3	4	4	3	4	4	4	4	5	5	5	5	5	5	4	5	5	3	3	2	2	3	4	3	3	4	4	3	4	200537
389	1	3	3	3	3	3	3	3	4	4	4	4	4	4	4	4	4	4	4	4	4	2	2	3	4	2	3	3	3	3	3	4	4	2	2	2	1	1	1	1	3	3	1	1	2	3	2	1	200541
392	1	3	2	3	2	3	4	4	4	3	5	4	3	3	3	4	4	4	3	3	3	2	3	3	3	3	2	2	2	3	2	3	3	4	4	4	3	2	3	3	3	3	2	3	3	4	3	4	200553
393	4	3	3	1	3	3	4	1	2	5	4	3	3	4	4	3	3	3	2	2	1	1	1	1	1	3	2	4	4	4	2	1	1	5	1	1	1	1	1	1	5	5	4	4	3	4	3	4	200554
394	3	4	3	3	3	4	4	4	4	4	4	3	3	3	3	3	4	4	4	2	4	4	3	3	3	3	3	4	4	4	4	4	4	2	3	4	1	3	2	2	3	3	3	3	3	4	4	4	200565
395	2	3	3	3	2	2	4	4	4	4	4	4	4	4	4	4	4	4	4	4	4	4	3	4	4	4	4	2	4	4	4	3	3	4	4	4	4	4	4	4	4	4	4	4	4	4	2	4	200566
398	2	5	4	4	2	3	4	3	3	2	5	5	5	5	4	5	4	5	5	5	5	3	2	4	2	3	2	5	5	5	5	5	5	5	5	5	3	4	5	5	4	3	3.052	2.824	5	4	3	3.829	200592
399	4	3	4	3	3	2	3	4	2	4	5	2	3	2	2	4	2	4	4	4	3	2	4	3	3	4	4	4	4	4	4	4	3	2	1	1	1	1	1	1	4	4	2	2	3	4	4	4	200599
400	2	3	2	3	3	3	4	4	4	4	4	4	4	4	2	4	3	2	3	3	4	1	2	2	2	1	2	3	4	4	5	5	5	2	2	2	2	2	2	2	4	4	3	4	3	4	3	4	200602
402	2	4	4	5	1	1	5	3	4	4	5	4	4	3	5	4	5	5	5	3	3	1	3	3	2	3	4	4	4	4	4	4	4	2	2	2	1	1	1	1	3	3	3	2	4	4	3	5	200615
403	3	4	4	3	2	3	2	2	2	2	5	3	3	3	3	3	3	3	3	3	3	4	4	3	3	4	3	2	3	3	2	2	3	4	4	3	2	2	2	2	3	3	4	3	4	3	3	4	200617
404	2	3	3	4	2	1	4	4	3	5	5	5	4	4	5	4	4	4	5	4	3	3	3	4	3	4	4	3	3	3	4	4	4	4	3	4	2	2	2	2	4	4	4	3	3	4	3	4	200618
405	4	3	2	4	3	3	4	3	3	3	4	4	4	4	4	4	4	4	4	2	2	3	2	2	2	2	2	5	5	5	5	5	5	2	2	2	4	3	2	2	4	4	3	3	3	3	3	4	200629
406	2	4	4	4	2	2	4	4	4	4	2	4	4	4	4	3	4	4	4	3	3	3	3	3	3	3	3	3	3	3	3	3	3	4	4	4	2	2	2	2	4	4	3	3	4	3	3	4	200630
407	3	3	4	4	1	2	2	3	3	3	2	2	3	3	4	3	2	4	3	2	3	3	3	4	4	3	3	2	3	3	2	3	4	3	3	4	2	3	3	3	3	3	2	4	3	2	3	3	200633
408	2	4	4	4	2	3	3	2	3	3	4	4	4	4	4	4	4	4	3	2	3	4	3	4	3	4	3	4	4	4	4	4	4	3	3	3	2	2	3	4	4	3	3.052	2.824	3	4	4	3.829	200637
410	3	3	3	4	3	4	2	3	3	4	4	3	2	2	2	2	3	3	3	2	3	2	3	2	3	2	2	3	3	3	4	4	2	4	3	2	2	2	3	2	3	3	3	3	3	3	4	4	200646
411	3	3	4	3	2	2	4	4	4	3	5	3	4	4	4	3	4	4	3	4	3	3	3	3	4	4	3	5	5	5	5	5	5	4	4	4	4	4	4	4	3	3	3.052	2.824	4	4	4	3.829	200648
412	2	4	3	5	2	2	4	4	4	4	4	4	4	4	4	4	4	4	4	3	3	4	3	3	3	3	4	4	4	4	3	4	4	3	4	4	4	4	4	4	4	3	4	3	4	4	2	4	200655
417	3	4	4	3	3	2	3	3	2	4	4	3	3	3	2	2	3	2	3	3	2	4	3	2	2	3	3	4	4	4	3	3	3	4	4	4	1	1	2	3	4	4	3	3	3	4	3	3	200668
418	2	3	2	4	3	2	4	5	4	5	5	4	4	4	4	3	4	3	4	4	4	2	4	4	4	4	4	4	3	2	4	5	5	4	5	4	1	2	1	4	4	3	3	2	5	3	3	5	200675
419	4	4	3	4	2	3	4	4	5	5	5	5	5	5	5	5	5	5	5	4	4	4	4	4	4	4	5	4	4	4	5	5	5	2	2	1	1	1	4	4	4	4	3	3	4	4	3	4	200676
420	3	3	3	3	3	3	4	3	4	5	5	4	4	4	4	4	4	4	4	4	4	4	2	3	3	3	4	4	4	4	4	4	4	4	4	4	2	4	4	4	3	4	3	4	3	4	5	4	200680
421	4	2	3	5	1	1	5	4	4	5	5	4	4	4	4	4	4	3	3	3	4	4	3	4	4	5	5	4	4	4	4	4	4	3	3	3	2	2	4	4	4	3	2	2	4	3	4	3	200681
423	1	4	3	4	3	2	3	2	3	3	4	4	4	4	3	4	3	3	3	4	4	4	4	3	3	3	2	4	5	5	4	5	5	4	4	4	1	3	3	4	3	4	3	2	3	3	2	3	200689
425	4	5	2	5	2	4	4	2	2	4	2	4	4	4	2	4	2	2	2	2	2	2	2	2	2	4	4	4	4	4	4	4	4	4	2	2	1	1	1	1	4	4	2	2	2	3	2	4	200696
426	2	4	4	5	1	3	4	3	3	4	4	4	4	4	4	4	4	4	4	2	2	2	2	2	2	2	3	3	3	2	3	3	2	4	3	2	2	2	2	2	3	3	3	3	2	4	3	4	200697
427	3	2	2	3	3	3	4	2	4	4	5	4	4	4	3	3	4	3	3	3	4	4	4	4	3	4	4	4	4	4	4	4	4	1	2	2	2	2	2	2	4	3	3	3	4	3	3	4	200701
428	1	3	3	4	2	5	4	2	3	4	3	3	4	4	2	4	3	4	4	2	2	2	2	2	2	2	3	4	4	4	2	3	3	2	2	2	2	2	2	2	3	3	3	3	3	3	3	5	200708
429	4	3	3	3	3	3	3	2	2	4	4	3	3	3	2	3	3	2	3	2	2	3	3	2	3	3	3	4	3	3	3	2	3	4	2	2	2	2	3	2	4	4	3	3	3	3	4	4	200721
430	4	3	3	4	1	3	5	4	3	3	4	4	5	5	3	3	4	4	4	3	3	2	2	3	3	3	3	4	4	4	5	5	5	1	1	1	1	1	1	1	3	3	3.052	2.824	1	4	5	3.829	200727
431	3	3	2	2	4	3	2	3	2	2	3	2	2	2	2	3	2	2	3	4	2	2	3	2	2	4	3	3	3	3	3	4	3	4	4	3	2	2	2	2	3	3	2	2	3	4	4	3	200729
433	4	2	2	2	3	4	3	3	3	3	4	4	4	4	3	4	4	4	4	3	3	3	3	3	3	3	3	3	3	3	4	4	4	3	3	3	2	2	2	2	3	3	3	3	2	3	1	4	200737
436	3	4	4	4	2	2	5	4	4	5	5	4	5	5	4	5	4	4	4	4	4	3	4	4	4	4	4	4	4	4	4	4	4	4	4	4	4	4	4	4	4	3	4	3	5	3	3	5	200751
438	2	3	3	4	2	3	4	3	3	4	4	3	4	4	3	4	3	4	4	4	4	2	2	2	3	4	3	4	3	4	4	5	4	4	4	2	2	3	4	4	3	4	3	3	3	4	4	3	200754
439	2	4	3	3	3	3	2	2	2	4	4	2	2	3	2	3	2	2	3	3	2	3	3	2	2	4	3	3	3	3	4	3	3	4	3	3	2	2	3	3	3	3	3	3	3	3	4	3	200757
440	1	4	2	3	3	4	4	3	3	4	4	4	4	4	3	4	4	4	4	3	3	2	2	2	3	4	2	3	3	3	3	3	3	3	3	3	2	2	2	2	3	3	2	2	3	3	2	2	200758
442	2	3	2	3	3	3	2	2	3	4	4	3	4	4	2	2	3	3	3	3	2	3	2	2	2	1	2	4	4	3	4	4	3	3	3	3	1	1	2	2	3	3	3	3	3	4	2	4	200762
443	2	3	3	3	2	3	5	4	4	2	5	3	2	2	2	2	3	4	4	5	4	3	3	4	4	3	4	5	5	4	5	5	4	5	5	4	1	1	3	3	3	3	3	2	4	4	3	5	200763
444	3	3	2	3	3	4	2	3	3	4	5	2	2	2	3	2	2	2	2	4	2	3	2	3	3	3	3	3	3	3	5	5	5	5	4	3	1	1	1	4	4	4	3	3	3	4	3	4	200764
445	4	3	2	3	3	3	4	4	4	5	2	3	4	4	4	4	4	4	4	4	4	2	3	4	3	3	3	4	4	4	4	4	4	4	4	3	1	1	1	1	2	3	2	2	3	3	3	3	200769
446	3	3	3	3	4	3	4	3	3	5	2	3	3	4	3	4	4	4	4	4	3	2	3	3	3	3	4	4	4	4	5	4	4	4	4	4	4	4	4	4	3	4	3	2	4	4	3	4	200778
447	1	4	4	3	3	3	4	4	4	4	4	3	3	3	3	3	3	3	4	2	2	1	2	2	2	2	2	3	3	3	2	3	3	4	4	4	2	2	2	2	3	3	3	2	2	4	3	3	200784
448	4	4	3	5	2	2	5	4	4	4	5	4	4	4	4	3	4	4	4	3	3	2	3	3	3	3	2	4	4	4	5	5	5	4	4	4	2	2	2	3	4	4	3	3	3	4	4	4	200787
449	2	3	2	5	3	3	4	4	4	4	3	2	1	1	2	1	2	1	2	4	2	4	3	2	3	4	4	4	4	4	3	3	3	4	4	4	4	4	3	4	4	4	3	3	3	4	4	5	200796
450	2	2	2	2	3	4	2	2	2	3	2	2	2	2	2	1	2	2	1	2	2	2	2	2	2	2	2	2	2	2	2	2	2	2	2	2	1	1	2	2	3	2	3	2	3	3	3	3	200807
452	2	3	2	3	3	3	3	2	3	3	4	2	2	2	3	4	3	4	3	4	3	2	2	3	3	3	2	3	3	3	4	3	3	4	3	3	1	1	1	2	4	4	3	4	3	3	4	4	200818
453	3	3	2	3	2	3	2	2	2	3	4	2	2	3	2	2	3	2	3	2	2	2	2	2	2	3	2	3	3	2	3	2	1	2	2	2	1	1	1	1	4	4	3	2	2	4	4	4	200821
454	3	3	3	4	2	2	5	3	3	4	3	4	4	4	3	3	3	3	4	3	3	3	3	3	3	3	3	4	4	4	4	4	4	4	4	4	2	2	3	3	4	4	3	3	4	4	3	4	200824
455	1	3	4	5	1	1	5	3	5	5	5	5	5	5	5	5	5	5	5	3	5	3	3	3	3	3	3	5	5	5	5	5	5	5	5	5	5	5	5	5	4	4	3	3	5	5	3	5	200825
456	2	3	3	4	2	3	3	2	2	2	5	3	3	3	4	3	4	3	2	2	2	2	2	2	3	2	2	3	3	3	3	3	3	3	3	3	2	3	3	3	3	3	3	3	3	4	4	3	200837
457	3	3	3	3	3	3	3	3	3	3	3	3	3	3	3	3	3	3	3	3	3	3	3	3	3	3	3	3	3	3	3	3	3	3	3	3	3	3	3	3	3	3	3	3	3	3	3	3	200838
458	1	4	3	4	3	4	5	4	4	4	5	5	5	5	4	4	5	4	5	4	4	4	4	4	4	4	4	3	3	3	4	4	4	3	2	2	1	3	2	2	4	4	2	2	3	4	2	3	200839
460	4	1	2	2	3	4	3	2	2	4	2	2	3	3	1	2	1	2	2	1	3	1	1	1	1	1	1	3	4	4	4	4	4	2	3	3	1	1	1	1	4	3	3.052	2.824	2	3	2	3.829	200847
461	3	4	3	5	2	3	4	1	4	4	5	4	4	3	3	3	4	3	2	4	3	4	4	4	3	4	5	4	4	4	4	4	4	2	2	3	4	2	4	4	3	3	3	3	4	3	3	5	200852
462	1	4	3	3	3	3	2	2	2	4	3	2	2	2	2	3	2	2	3	2	2	2	3	2	2	2	4	2	2	2	4	4	4	1	1	1	1	1	1	1	3	3	4	4	2	3	3	3	200861
463	3	3	3	4	2	3	4	4	4	4	3	3	4	4	4	3	3	3	3	4	3	1	2	3	2	4	3	4	4	4	3	1	1	2	2	2	2	2	2	2	2	3	1	1	4	3	4	4	200864
464	4	4	3	3	3	2	2	2	2	3	3	3	3	3	2	3	3	3	3	3	2	3	3	2	3	3	2	3	3	3	4	4	4	4	3	3	1	3	3	3	3	3	3	3	3	3	2	4	200880
466	4	3	3	4	3	4	2	3	2	3	5	4	4	4	2	2	4	3	3	4	3	2	2	4	3	4	4	4	4	4	3	4	4	2	3	2	2	2	2	2	4	4	3	2	3	4	3	2	200898
467	2	3	3	4	3	3	3	3	2	1	5	2	2	1	2	2	2	3	3	4	4	4	4	4	4	4	4	2	2	2	2	2	2	1	1	1	1	1	1	1	3	3	3	3	3	3	3	5	200900
468	3	3	3	3	3	3	4	4	4	4	5	4	4	4	4	4	4	4	4	4	4	3	2	3	3	3	3	3	4	4	3	4	4	3	3	4	1	1	1	1	4	4	3	2	3	4	4	3	200903
469	1	3	3	3	3	3	4	3	4	4	4	3	4	4	4	4	4	4	3	3	3	3	3	3	3	3	3	4	4	4	4	4	4	3	3	3	2	2	2	2	4	4	4	3	4	4	3	4	200905
470	1	3	3	4	3	3	4	3	3	4	4	3	3	3	3	4	3	3	4	4	4	4	4	3	3	4	4	4	4	4	4	4	4	4	4	4	4	4	4	4	4	4	3	3	4	4	3	4	200910
471	4	4	3	5	3	3	4	4	5	5	5	4	5	5	4	4	5	5	5	4	4	4	3	3	3	4	4	5	5	5	5	5	5	4	4	4	2	2	4	5	4	4	3	3	3	4	4	4	200911
472	3	3	4	3	3	3	5	5	5	5	5	5	5	5	4	5	5	5	5	5	5	3	3	4	4	5	4	4	4	4	4	4	4	3	3	3	2	3	4	3	4	3	4	3	5	5	4	5	200919
473	4	3	3	4	3	3	4	3	4	4	5	4	4	4	4	3	3	3	3	3	3	3	3	3	3	3	4	3	3	3	4	4	3	4	3	3	1	1	1	1	3	3	3	3	4	3	3	4	200920
474	2	5	4	5	1	2	4	5	4	4	3	4	4	5	4	4	3	4	4	4	4	5	4	5	3	4	4	4	5	4	4	5	4	4	4	4	4	5	4	4	4	4	5	4	4	5	2	4	200921
475	1	3	2	3	1	2	2	2	3	3	3	2	3	3	2	2	2	2	2	3	3	3	2	2	2	3	3	2	2	2	3	3	3	3	3	3	3	3	3	3	4	4	3	2	3	3	4	3	200929
476	3	3	2	4	2	3	2	2	2	2	5	3	3	4	4	4	3	4	4	1	1	1	3	1	1	1	3	3	4	2	2	2	2	4	1	2	1	1	1	1	4	4	3.052	2.824	2	4	4	3.829	200930
479	3	4	3	5	2	2	5	5	5	5	4	4	5	5	2	3	5	4	4	4	1	2	2	3	4	4	2	3	4	3	5	5	5	4	4	4	1	2	4	5	4	4	2	2	3	4	4	3	200960
480	3	5	2	4	3	3	2	2	2	2	2	2	2	2	2	2	2	2	2	2	2	2	3	3	3	4	3	3	3	3	3	3	3	3	3	2	1	1	2	2	3	4	2	1	3	3	4	4	200964
481	2	3	3	3	2	4	3	3	3	3	3	3	3	3	3	3	3	3	3	3	3	3	3	3	3	3	3	3	3	3	3	3	3	3	3	3	3	3	3	3	4	3	3	3	4	4	1	4	200965
482	3	4	3	4	2	2	4	2	2	2	5	3	2	2	2	3	2	2	4	4	4	3	3	3	3	3	4	4	4	4	5	5	5	4	4	4	4	4	4	4	4	4	4	4	4	3	4	4	200973
483	3	4	3	4	2	2	4	1	2	2	4	3	4	4	2	4	3	4	4	4	4	4	3	4	3	4	5	2	4	3	2	4	2	5	4	3	1	2	2	1	4	4	3	3	3	4	5	4	200975
484	2	4	4	5	1	2	5	3	5	5	5	5	5	5	5	5	5	5	5	4	4	3	3	4	4	4	4	5	5	5	5	5	5	5	5	5	2	3	4	4	2	3	2	2	4	4	4	4	200977
485	1	4	3	4	4	2	4	1	3	3	4	3	1	1	1	3	1	3	4	3	4	1	3	3	3	2	2	4	4	4	4	4	4	2	1	2	1	1	1	1	4	2	2	1	1	1	2	1	200981
486	3	4	4	4	2	2	3	3	3	3	5	3	4	3	4	4	4	4	4	4	3	4	4	4	3	3	4	4	4	4	4	4	4	3	3	2	3	3	3	3	3	3	3	3	4	3	3	4	200988
487	5	4	3	5	3	2	2	3	2	3	2	4	2	3	2	4	3	4	3	3	3	3	3	3	3	3	2	3	3	3	4	3	3	4	4	4	4	3	3	3	3	4	4	3	3	2	3	3	200990
488	1	3	4	3	1	3	3	3	3	3	3	3	3	3	3	3	3	3	3	3	3	3	3	3	3	3	3	1	1	1	2	1	2	3	3	3	2	2	3	3	3	3	3.052	2.824	3	4	4	3.829	200995
489	2	4	3	3	3	3	3	3	3	3	3	3	3	3	3	3	3	3	3	4	4	4	4	4	4	4	4	3	3	3	3	3	3	3	3	3	2	4	3	3	4	4	3	2	4	4	4	4	201001
490	3	4	4	5	2	3	3	4	4	4	4	4	3	3	4	3	4	4	4	3	4	4	3	3	4	4	4	3	4	4	4	4	4	4	4	4	2	3	4	4	4	3	4	3	3	3	4	3	201003
492	2	3	3	5	1	1	4	4	4	4	5	4	4	4	3	3	4	3	3	3	3	3	3	3	3	3	3	3	3	3	5	5	5	2	3	2	3	4	4	4	4	4	3	3	4	4	3	3	201006
493	2	3	3	3	3	3	5	5	5	5	5	5	5	5	5	5	5	5	5	4	4	4	2	4	4	4	4	4	4	4	4	4	4	4	4	4	1	1	1	1	3	3	3	3	4	4	2	4	201010
494	2	3	2	3	3	4	4	4	4	4	5	3	4	4	4	4	3	3	3	2	3	4	1	2	3	1	1	2	3	3	3	2	3	2	2	2	1	1	1	2	3	4	3	1	2	3	1	2	201015
496	2	4	3	3	3	4	2	1	1	2	2	2	1	1	2	3	2	2	2	3	2	2	3	2	2	3	3	3	3	3	5	3	3	4	3	4	1	1	2	2	4	3	3	2	3	4	3	4	201019
497	1	4	2	4	1	4	5	5	5	5	4	4	4	4	4	4	5	4	4	5	5	5	5	5	5	5	5	4	4	4	4	4	4	4	4	4	5	5	5	3	2	3	2	3	4	4	2	4	201022
499	2	5	3	3	1	3	4	3	4	4	4	4	4	4	4	4	4	4	4	3	3	3	3	3	3	3	3	4	4	4	4	4	4	4	4	3	2	3	3	3	5	3	5	3	4	4	3	4	201037
500	1	4	3	2	3	4	4	3	4	4	5	3	3	4	2	3	3	3	3	4	4	4	4	3	4	4	4	4	4	4	4	4	4	4	3	3	2	3	3	3	3	4	4	3	5	3	3	5	201044
501	1	3	3	3	2	3	4	3	4	5	5	3	4	3	2	3	3	3	3	2	2	3	2	2	3	4	3	3	3	2	2	4	2	3	3	3	2	2	4	4	3	4	2	2	4	4	3	4	201058
503	3	3	2	4	2	2	4	3	4	4	5	4	4	4	2	3	4	4	3	4	4	2	2	2	2	2	2	4	4	4	4	4	4	4	4	4	2	2	4	4	4	4	3	3	4	4	3	4	201070
504	2	3	3	3	4	4	3	3	3	4	4	3	4	4	3	3	4	3	3	2	2	2	3	3	2	3	2	3	4	4	3	4	4	2	4	2	2	3	4	4	3	4	2	2	3	4	4	2	201072
508	4	2	2	3	4	3	2	3	2	3	4	4	3	4	2	3	3	2	4	3	3	1	2	3	3	3	3	3	3	3	4	4	4	4	4	4	2	2	2	2	4	4	3	3	3	3	3	3	201093
509	3	3	3	3	3	3	5	3	4	4	5	3	4	4	4	4	4	3	3	3	3	1	3	4	4	5	5	3	3	3	3	3	3	2	2	2	1	4	4	4	3	4	2	2	2	2	2	3	201098
510	2	5	4	5	1	1	4	5	4	3	2	4	3	4	4	4	3	4	4	4	5	5	4	4	3	4	4	4	4	5	4	4	3	4	4	5	3	4	4	5	2	3	3	3	3	4	3	3	201100
511	1	4	2	3	2	3	4	3	3	4	4	4	3	3	2	4	3	3	4	3	3	3	3	3	3	3	3	3	3	3	3	4	4	3	3	2	2	2	2	2	3	3	3	2	3	4	3	4	201101
512	1	3	3	3	3	3	3	4	4	4	4	4	4	4	3	3	3	3	3	3	3	3	3	3	3	2	3	3	3	3	3	3	3	2	2	2	3	3	3	3	3	4	3	3	4	3	3	4	201114
513	2	3	3	4	4	3	4	2	1	4	5	4	4	4	2	3	3	2	2	4	3	2	3	3	3	3	3	3	3	1	3	3	1	5	4	5	1	1	1	4	3	3	3	3	2	3	3	3	201115
514	1	4	3	4	2	2	5	4	5	5	5	5	5	5	1	1	1	1	1	4	3	4	3	4	3	4	4	4	4	4	4	4	4	4	5	4	4	4	3	4	4	4	1	4	4	4	3	5	201117
515	4	4	3	5	3	3	3	2	3	3	5	4	5	4	3	3	4	4	4	2	1	1	2	1	3	3	3	3	3	3	3	3	3	3	3	4	1	1	3	4	4	4	3	2	4	4	3	2	201118
516	4	3	3	3	3	3	3	3	3	3	3	3	3	3	3	3	3	3	3	4	3	3	3	3	3	4	4	3	3	3	3	3	3	3	3	3	3	3	3	3	3	3	3	3	4	3	3	3	201121
518	2	3	3	3	2	3	4	4	4	5	5	4	4	4	3	3	4	4	4	3	3	4	3	3	3	4	4	4	4	4	4	5	4	4	4	3	3	3	4	3	4	4	4	4	4	4	2	4	201128
520	1	4	4	4	2	2	3	3	3	2	3	3	3	3	2	3	3	4	4	2	2	3	2	3	3	3	3	3	3	3	2	2	3	2	3	3	1	4	2	2	4	3	3	3	3	3	4	3	201138
521	2	4	4	3	2	2	4	3	4	4	2	4	4	4	5	5	3	4	5	3	3	3	3	3	4	4	3	4	3	3	4	4	3	4	4	3	2	2	4	4	5	5	5	5	4	4	4	4	201139
523	1	3	3	5	2	2	4	4	4	4	5	5	5	5	4	5	5	4	5	4	4	3	4	3	3	4	4	3	3	3	4	4	4	2	2	2	2	2	2	3	3	3	2	2	3	4	3	4	201146
525	3	5	4	5	1	2	5	4	5	5	5	5	5	5	5	5	5	5	5	2	2	2	3	2	3	3	2	4	4	4	4	4	4	2	2	2	3	3	3	3	4	4	3	3	3	3	3	4	201150
526	2	3	4	3	3	3	4	3	4	4	3	3	3	3	3	2	3	2	3	4	3	3	3	3	3	3	3	3	3	3	4	4	4	4	4	3	2	2	2	4	4	4	3	3	5	4	3	5	201158
528	4	5	3	4	3	5	4	2	3	4	3	3	3	3	2	2	2	2	2	4	2	3	4	3	4	4	3	3	3	3	3	3	3	3	3	3	3	3	3	3	4	3	3	2	3	4	3	4	201164
529	2	2	2	4	3	4	5	3	3	4	4	4	4	4	3	4	4	4	4	2	3	1	4	2	3	3	3	4	4	4	4	3	2	4	4	3	1	1	2	1	3	4	3	2	3	3	3	4	201175
530	2	3	3	3	3	3	3	2	3	3	4	3	2	2	2	3	3	2	4	4	3	3	4	3	4	4	4	4	3	3	4	3	3	4	4	4	3	3	3	4	3	4	3	3	4	3	3	4	201181
531	3	3	2	2	4	4	2	1	2	3	3	2	3	3	2	3	2	2	3	2	2	2	1	2	2	1	2	2	2	2	2	2	2	3	4	3	1	1	4	2	4	4	3.052	2.824	3	3	4	3.829	201189
532	3	3	3	3	3	3	3	2	3	4	3	3	3	3	3	3	3	3	3	3	4	4	4	4	4	4	4	3	3	3	3	3	3	3	4	3	4	3	3	3	3	3	3	3	3	3	3	3	201196
533	2	4	3	3	2	4	4	4	4	4	5	4	4	4	2	4	4	3	4	4	2	4	2	4	4	4	2	4	3	4	4	4	4	2	3	3	4	4	4	4	4	3	3	3	4	4	4	4	201203
534	2	4	3	3	2	4	4	4	4	4	4	4	4	4	4	4	4	4	4	2	2	2	2	2	2	2	2	2	3	3	2	4	4	3	3	3	2	2	2	2	3	4	3	3	3	4	4	4	201206
536	2	4	3	4	2	2	4	4	4	4	5	4	4	4	4	4	4	4	4	4	4	3	4	4	3	3	3	3	3	3	3	3	3	4	4	4	3	4	4	3	3	3	3.052	2.824	3	3	4	3.829	201222
538	3	4	4	4	3	2	4	2	2	4	4	4	4	4	3	4	4	4	4	4	4	4	2	2	2	2	2	2	2	2	2	2	2	2	2	2	2	2	2	2	4	4	4	4	2	2	2	4	201230
540	2	4	4	4	2	2	5	5	5	5	5	4	5	5	4	4	5	4	4	5	4	3	3	4	4	5	4	4	4	4	4	4	4	2	3	3	3	3	3	3	3	4	3	3	5	5	4	4	201239
541	2	3	2	2	4	5	2	3	2	3	4	3	3	3	3	3	4	4	4	2	4	2	2	2	2	2	2	4	3	3	2	3	3	2	4	2	4	4	3	4	3	3	3	3	4	3	3	4	201248
542	1	4	4	3	1	2	4	2	3	4	5	3	3	4	2	4	2	3	3	2	4	2	1	3	2	4	4	4	2	3	4	4	2	4	3	4	1	2	3	4	4	4	3	4	3	4	3	4	201249
544	4	3	3	4	2	4	4	3	3	4	4	3	3	4	3	4	3	3	3	4	3	2	2	3	3	4	2	4	4	3	4	4	4	2	2	2	2	2	2	3	2	3	1	1	2	2	2	4	201269
546	3	3	3	4	3	3	4	4	4	4	5	2	2	2	3	2	2	2	2	4	4	3	3	4	4	4	4	3	3	3	3	3	3	4	4	4	2	2	4	5	3	4	4	4	4	4	2	5	201274
548	2	3	3	4	3	2	4	3	4	5	5	2	5	5	4	4	3	4	4	3	4	1	3	3	3	3	3	4	4	4	4	4	4	3	4	4	1	1	3	4	3	3	3	3	2	3	3	3	201292
549	2	4	2	4	2	2	5	5	4	5	5	3	2	2	3	3	3	3	3	4	4	3	3	4	5	5	3	3	3	3	5	5	4	5	5	5	2	3	4	4	4	4	3	3	5	5	3	5	201293
551	4	3	3	3	3	3	3	2	1	3	4	2	2	2	2	2	2	2	2	3	3	2	4	2	2	2	4	3	3	3	4	3	2	4	4	3	1	1	4	1	4	3	2	1	3	3	4	2	201312
553	1	2	2	4	2	3	4	4	4	5	5	4	5	5	4	4	5	5	5	3	4	4	3	3	3	3	3	3	3	3	4	5	5	4	3	4	2	4	3	3	3	4	3	2	4	5	3	4	201322
554	2	3	2	3	3	2	4	3	4	4	5	3	3	3	3	3	3	2	4	3	3	3	3	3	3	4	3	3	3	3	4	4	4	3	3	3	2	2	2	4	4	3	3	3	5	3	3	4	201323
556	1	4	4	4	2	1	5	4	4	4	5	4	4	4	4	3	4	4	4	3	3	3	3	3	3	3	3	3	3	3	4	4	3	4	3	2	1	1	4	4	3	3	2	2	3	3	3	3	201327
557	4	4	3	5	2	2	5	5	4	4	4	4	4	5	4	3	4	4	4	3	4	2	2	3	3	4	4	4	4	4	4	3	3	4	3	2	2	2	2	2	3	3	2	3	3	2	2	3	201330
558	3	2	2	4	3	4	4	2	4	4	5	4	3	4	2	2	4	4	4	4	4	2	3	3	4	4	4	4	4	4	4	4	4	4	3	2	2	2	2	2	3	3	3	3	4	3	3	4	201333
559	3	3	2	3	2	4	4	3	4	4	4	4	4	4	3	4	4	4	3	4	3	3	2	3	3	3	3	3	3	3	3	3	3	2	2	2	4	4	3	3	3	4	4	4	3	3	2	4	201335
560	3	3	3	4	3	2	4	3	4	4	5	3	4	4	2	4	3	4	4	4	3	2	3	3	4	4	4	4	3	3	4	3	3	3	3	3	2	3	4	4	3	3	2	2	4	3	3	4	201347
561	2	4	3	4	3	3	4	3	3	4	4	3	2	3	3	2	3	3	4	3	3	4	2	3	2	2	1	4	4	4	4	4	4	4	2	2	2	2	3	2	5	5	3	3	3	4	4	4	201349
563	1	5	5	5	1	1	5	5	5	4	5	5	5	5	5	5	5	5	5	4	4	3	3	3	3	3	4	4	4	4	5	4	4	3	4	4	4	3	3	3	5	3	5	3	3	3	3	3	201352
564	2	3	2	3	3	3	4	3	3	3	4	3	3	3	4	3	4	3	4	4	3	4	3	4	4	3	4	3	4	3	2	4	3	4	4	3	1	2	2	1	4	4	2	2	2	3	3	3	201355
566	1	4	3	5	2	2	5	5	4	5	5	4	4	4	2	4	3	4	4	5	4	4	4	5	4	5	5	5	4	4	5	5	5	4	4	2	5	4	5	5	4	5	4	4	4	4	4	5	202016
567	1	4	3	5	2	3	5	5	5	5	5	5	5	5	5	5	5	5	5	3	3	4	3	3	3	3	4	4	4	4	5	5	5	4	4	4	4	4	4	5	3	3	2	2	3	3	2	4	202052
568	2	3	3	5	1	2	4	4	4	4	5	4	4	4	4	4	4	4	4	4	4	4	3	3	3	4	4	4	4	4	4	4	4	3	3	3	1	4	1	4	4	3	3	2	4	4	3	4	202065
569	4	3	2	4	3	4	4	3	3	3	4	3	4	3	4	4	4	3	3	4	3	3	2	3	3	4	3	3	4	4	4	4	4	2	2	2	2	2	4	4	4	4	2	2	2	4	4	5	202068
571	3	3	3	3	3	3	3	3	3	4	4	3	2	2	3	3	4	4	4	4	4	3	4	3	4	4	4	3	3	3	2	3	3	2	2	3	2	2	3	3	4	4	4	3	4	4	4	5	202136
572	2	3	3	2	2	4	3	2	4	4	5	4	4	4	4	4	4	4	4	2	2	2	4	3	3	3	3	1	1	1	1	1	1	3	3	3	2	2	2	2	5	5	5	3	3	5	5	4	202201
573	2	4	3	3	2	2	4	4	4	4	4	4	4	4	4	4	4	4	4	4	4	4	4	4	4	4	2	3	3	3	4	4	4	4	4	4	2	2	2	2	3	3	2	2	3	3	3	3	202255
574	2	3	3	3	2	3	4	4	4	4	5	3	4	3	4	4	4	4	4	4	4	4	4	4	4	4	4	3	5	5	5	5	5	4	4	3	1	4	4	4	4	3	3	3	4	3	3	4	202296
575	1	4	2	3	3	4	2	1	2	5	5	4	4	4	4	3	3	3	3	3	3	4	4	3	3	3	4	4	3	3	2	4	4	2	2	2	3	3	3	3	4	4	4	4	4	4	4	4	202311
577	1	3	3	4	2	1	4	4	4	4	4	4	4	4	5	5	5	4	4	5	5	5	5	5	5	5	5	3	3	3	5	5	5	5	3	3	2	2	2	2	2	2	1	2	3	4	2	5	202377
579	2	3	3	3	3	3	4	4	4	5	5	4	4	4	4	4	4	4	4	4	4	4	4	3	4	4	4	4	4	4	4	4	4	4	4	4	4	3	4	4	4	4	3.052	2.824	4	4	4	3.829	202399
580	2	4	4	5	2	2	5	5	5	5	5	5	5	5	5	5	5	5	5	3	4	4	4	4	4	4	4	5	5	5	5	5	5	3	3	3	2	2	3	4	4	3	3	4	4	5	5	5	202419
581	4	4	4	2	2	3	5	2	2	5	5	2	2	2	3	3	3	3	4	4	4	4	4	4	4	4	4	4	4	4	5	5	5	4	4	4	2	2	4	4	4	4	4	4	3	3	3	4	202437
582	2	3	3	4	2	2	3	3	3	3	4	3	3	3	3	4	4	4	3	3	3	4	2	3	3	3	3	4	4	4	4	4	4	4	4	4	3	3	3	3	3	3	3	3	3	3	3	3	202569
583	2	4	4	4	2	2	4	4	4	4	2	4	4	4	4	4	4	4	4	4	4	4	4	4	4	4	4	4	4	4	4	4	4	4	4	4	3	3	3	3	4	4	3	3	4	3	2	3	202600
584	2	4	4	5	2	2	5	4	5	5	1	5	5	5	5	5	5	5	5	5	5	5	4	3	5	5	5	5	4	5	5	4	5	4	4	5	5	5	4	5	5	4	5	5	4	4	1	5	202622
585	1	4	4	4	3	2	3	3	3	4	4	3	3	4	4	3	3	3	4	3	3	2	4	2	3	3	2	4	3	3	4	3	3	4	3	3	3	3	3	4	4	4	3	2	3	4	4	3	202627
588	1	3	3	5	2	2	5	5	5	5	5	5	5	5	5	5	5	5	5	2	2	2	1	2	2	2	3	4	4	4	3	4	4	4	4	4	4	4	4	4	5	4	5	3	3	3	4	5	202679
590	1	3	3	4	2	3	4	4	4	4	2	3	4	4	4	4	4	4	4	3	2	2	2	3	2	3	3	2	2	2	2	2	2	2	2	2	3	3	3	3	3	3	3	2	3	4	3	3	202771
591	1	4	4	4	2	2	4	4	4	4	5	3	3	3	3	3	3	3	3	3	3	3	3	3	3	3	3	4	4	4	4	4	4	4	4	4	1	1	1	1	4	4	4	3	3	3	4	4	202778
592	1	4	4	2	3	3	4	3	3	3	3	4	4	3	4	4	3	4	3	2	1	3	2	2	3	3	3	3	3	3	4	4	4	3	3	3	3	3	3	2	3	2	1	1	3	3	2	4	202783
594	3	3	2	3	3	3	4	3	3	4	4	3	3	3	4	3	3	3	3	4	3	4	4	4	3	4	4	4	4	4	4	4	4	4	4	4	3	4	4	4	4	3	4	4	3	4	4	4	202828
596	1	4	4	5	2	2	4	3	4	4	5	4	4	4	4	3	4	4	4	4	4	4	4	4	4	4	4	4	4	4	4	4	4	4	4	3	3	4	4	4	3	3	2	3	4	4	4	4	202968
598	4	4	2	3	4	3	4	2	4	4	4	5	5	5	5	5	5	5	5	2	4	2	2	2	2	4	4	3	3	3	4	4	4	2	3	3	3	3	3	3	3	4	3	2	2	3	3	3	202986
599	2	3	3	3	5	2	4	4	4	3	5	4	4	4	3	4	3	4	4	3	4	4	4	4	4	3	3	4	4	4	4	4	4	4	4	3	2	2	2	2	5	4	3	3	3	4	4	4	202995
602	2	4	3	5	2	2	4	4	4	4	2	4	4	4	4	4	4	4	4	4	4	4	4	4	4	4	4	4	4	4	4	4	4	2	2	2	3	3	2	2	5	4	1	1	3	3	4	4	203074
609	3	4	4	4	2	3	4	4	4	4	5	3	4	4	3	4	4	4	3	2	2	3	1	2	2	2	2	4	4	3	5	5	4	2	3	2	2	2	2	2	3	3	3	3	2	3	2	3	203270
611	2	4	3	5	2	5	4	4	4	4	4	4	4	4	2	4	3	2	3	2	3	2	3	2	3	3	4	4	3	3	4	3	4	2	2	3	2	2	3	4	3	3	3.052	2.824	4	4	3	3.829	203273
612	2	3	3	3	3	3	1	1	1	2	2	3	2	2	3	3	2	1	3	2	3	1	3	2	2	2	2	4	2	2	1	1	1	2	2	1	2	2	2	2	3	3	3.052	2.824	3	2	3	3.829	203330
613	1	4	3	5	1	3	4	4	4	5	1	5	4	4	4	4	5	4	4	4	4	5	4	4	4	5	4	4	5	4	4	4	5	4	5	5	5	4	4	4	4	4	3.052	2.824	4	3	3	3.829	203411
615	2	3	3	4	2	3	3	2	2	2	4	3	3	3	3	4	4	3	4	3	2	2	2	3	3	4	4	4	4	4	3	3	3	4	3	3	1	4	2	3	3	3	3	3	3	3	3	3	203449
616	2	4	3	5	3	4	5	5	2	5	5	5	5	5	5	5	5	5	5	4	4	2	3	3	3	4	5	3	3	3	5	5	5	5	5	5	1	1	4	4	3	3	3	2	5	3	4	5	203474
617	3	3	3	4	3	4	3	3	4	4	5	3	3	3	3	4	3	4	4	2	2	2	2	2	2	2	2	4	4	4	4	4	4	4	3	3	1	1	1	1	3	3	3	2	3	4	3	4	203498
618	2	5	4	4	3	4	3	2	2	4	2	3	3	3	2	2	2	2	2	4	4	3	4	4	4	4	4	4	4	4	4	4	4	4	4	4	4	4	4	4	3	2	3	2	4	4	4	4	203547
619	1	4	3	3	3	2	5	4	4	5	5	4	4	4	4	4	4	4	3	4	3	1	3	4	3	4	3	4	4	4	4	4	4	2	3	3	2	2	2	2	4	4	3	4	4	4	3	3	203574
620	2	4	3	5	2	3	4	4	4	4	5	4	4	4	3	4	4	4	4	4	3	3	4	3	3	4	4	5	5	5	4	5	5	4	4	3	2	2	2	2	4	4	3	2	4	3	3	4	203584
621	2	4	3	4	3	3	4	3	3	4	5	4	4	4	4	3	4	4	4	5	4	4	4	3	3	3	3	4	4	4	4	4	4	4	4	4	4	4	4	4	4	3	4	3	4	4	4	4	203620
622	2	3	3	3	3	3	3	3	3	3	3	3	3	3	3	3	3	3	3	3	3	3	3	3	3	3	3	3	3	3	3	3	3	3	3	3	3	3	3	3	3	3	3	3	3	3	3	3	203631
623	4	4	5	3	1	3	4	3	4	3	5	4	4	4	4	4	4	4	4	1	1	1	2	1	2	3	5	5	5	5	4	4	4	4	4	3	1	1	1	1	1	3	1	2	2	3	3	3	203655
624	1	4	4	5	1	1	5	5	5	5	1	5	5	5	5	5	5	5	5	5	5	5	5	5	5	5	5	4	4	4	4	4	4	5	5	5	5	5	5	5	4	4	4	4	4	4	2	4	203662
625	3	3	3	4	4	3	4	4	3	3	4	4	3	3	3	4	4	3	4	4	3	3	3	3	3	4	4	3	4	4	4	4	3	3	4	3	2	4	3	3	2	3	2	1	4	4	3	4	203707
626	1	4	3	5	1	2	3	3	2	3	4	3	3	3	3	3	2	3	4	4	4	3	4	3	3	4	4	5	4	4	5	4	4	4	4	3	2	2	2	3	4	4	3.052	2.824	4	3	2	3.829	203716
627	2	3	3	3	3	3	4	4	4	4	4	4	4	4	4	3	3	4	4	4	4	4	4	4	4	4	4	3	3	4	4	3	3	3	4	4	4	3	3	4	3	3	3	3	3	3	3	3	203717
629	2	3	3	3	3	3	2	2	2	3	2	4	3	3	4	4	4	4	3	4	3	2	4	2	4	4	2	4	3	3	2	2	2	4	4	3	1	2	2	2	3	3	3.052	2.824	3	3	3	3.829	203808
633	1	4	3	2	2	4	4	4	4	4	5	5	5	5	3	4	4	4	5	3	2	4	2	3	2	3	3	4	4	4	2	3	2	4	3	3	4	2	3	4	4	4	5	3	4	4	3	5	204009
634	4	3	3	3	3	3	3	3	3	2	5	5	5	5	4	4	4	5	3	1	1	1	4	2	4	4	4	5	5	5	5	5	5	5	5	4	1	1	1	1	5	4	4	4	4	4	3	5	204033
635	3	3	3	4	2	3	5	5	5	5	5	4	4	4	5	5	5	5	4	3	3	4	3	3	3	4	4	3	3	3	5	5	5	3	3	3	3	3	3	4	2	4	4	4	3	5	4	5	204097
637	3	2	1	2	2	5	4	2	3	4	5	2	3	3	2	3	2	2	2	3	3	3	3	3	3	3	3	3	3	3	3	3	3	2	3	3	2	2	4	4	3	3	2	2	3	4	5	4	204130
638	4	4	4	4	2	2	3	3	3	3	3	3	3	3	3	3	3	3	3	3	3	3	3	3	3	3	3	4	4	4	4	4	4	4	4	4	3	3	3	3	4	3	4	3	4	4	3	4	204181
641	1	4	4	5	3	1	4	4	4	4	5	4	4	4	3	4	4	4	4	4	3	3	4	3	4	4	4	5	5	5	5	5	5	4	3	3	1	2	4	4	5	5	4	3	4	4	3	5	204206
643	1	3	2	4	2	4	4	3	3	5	5	4	5	4	4	4	5	3	4	3	4	2	3	4	4	5	4	3	4	4	4	4	4	3	3	3	2	2	2	2	4	3	3.052	2.824	4	4	4	3.829	204325
644	4	5	4	3	2	4	2	2	2	2	4	3	4	4	4	3	4	4	4	3	1	3	4	2	3	2	2	4	4	4	5	4	4	3	3	3	1	2	3	3	4	3	2	2	4	4	3	5	204337
645	2	3	2	3	3	3	3	3	3	3	3	3	3	3	3	3	3	3	3	3	3	3	3	3	3	3	3	3	3	3	2	3	2	2	2	3	3	3	3	3	3	3	3	3	3	4	3	3	204382
646	3	3	2	3	2	3	4	4	4	5	5	4	4	4	3	4	4	4	3	4	4	4	4	3	2	3	4	3	4	3	4	4	4	4	4	3	2	3	2	2	4	4	5	4	3	4	3	4	204412
647	3	3	3	3	3	3	4	4	4	4	4	4	4	4	4	4	4	3	4	3	4	3	4	4	3	3	4	3	3	3	4	4	4	4	4	4	2	2	2	2	4	4	3	3	4	4	3	4	204444
648	1	4	5	5	2	3	4	4	4	4	5	3	4	4	4	1	3	3	3	4	4	3	3	3	3	4	4	5	5	5	5	5	5	4	4	4	2	2	5	4	3	3	3	3	4	3	3	5	204498
650	2	3	3	4	2	3	4	3	4	4	4	4	4	4	4	4	4	4	3	3	4	4	3	4	4	3	3	3	3	3	4	4	4	4	4	2	2	2	4	4	3	3	3	3	3	4	4	4	204531
653	2	3	3	3	2	3	2	2	2	2	4	3	3	3	3	3	3	3	3	3	3	2	1	2	1	1	3	3	2	2	4	4	2	2	3	3	2	2	2	2	3	3	4	4	2	3	4	4	204765
654	1	3	3	4	3	3	4	3	3	3	4	5	5	4	5	5	5	5	5	3	3	2	2	2	3	2	3	4	4	4	4	4	4	3	4	3	2	2	2	2	4	3	3	3	3	4	4	4	204787
657	2	4	4	3	1	3	4	3	4	4	5	3	4	4	4	5	4	4	5	4	3	3	3	3	3	3	3	3	4	3	4	4	4	4	4	3	1	1	3	4	4	4	4	4	4	3	3	4	204830
658	2	3	2	2	3	5	3	2	2	4	5	2	3	3	3	3	4	4	3	3	3	3	3	3	3	3	3	2	3	3	4	3	3	3	3	3	2	3	4	2	4	4	4	3	2	4	4	2	204846
659	1	2	2	4	2	4	4	2	4	4	5	4	4	4	4	4	4	4	4	4	4	4	4	4	2	4	4	4	4	4	2	4	4	4	4	4	2	4	4	2	3	4	3	4	3	4	3	5	204887
660	2	4	3	5	2	2	4	4	4	5	5	4	5	5	4	3	4	4	4	4	4	4	3	3	2	2	4	3	3	3	3	3	3	1	1	2	1	3	4	4	2	4	2	2	4	4	3	5	204962
661	2	2	2	3	3	4	2	1	2	4	3	2	4	4	3	3	3	3	3	1	2	2	1	1	2	2	3	3	3	3	3	3	3	4	2	3	1	1	1	3	4	3	3	2	2	3	4	4	204974
665	2	3	3	3	3	3	3	3	3	4	4	4	4	4	3	3	3	3	4	4	3	3	2	2	3	3	4	3	3	3	3	4	3	4	4	3	2	2	2	2	4	3	4	3	3	3	3	3	205115
667	4	4	2	5	1	1	5	5	5	4	5	4	4	4	5	4	4	4	3	4	3	4	2	2	2	4	3	4	4	4	4	4	3	4	4	4	1	4	1	4	4	3	4	2	3	3	3	3	205202
669	3.5	4	3	4	3	3	3	2	2	1	2	2	1	2	2	3	2	2	4	3	3	3	2	3	2	3	2	3	3	3	4	3	3	2	2	2	1	1	1	1	5	4	3	2	3	3	4	2	205258
671	2	3	3	4	3	2	4	4	4	5	5	4	3	4	3	4	3	4	4	2	3	1	3	2	3	3	4	3	3	3	4	4	4	3	3	4	3	4	4	4	3	4	3.052	2.824	3	4	5	3.829	205348
672	3	4	3	3	4	5	3	2	3	4	5	4	4	4	2	4	3	4	4	4	4	5	4	3	4	4	4	3	3	3	2	2	2	2	2	2	2	2	4	4	3	4	3	3	4	4	3	4	205353
673	3	3	3	5	2	1	4	2	4	4	5	4	4	4	3	4	4	3	3	2	4	3	2	2	3	4	3	4	3	4	4	3	4	2	2	3	2	3	2	2	3	4	2	3	3	3	4	4	205386
675	2	5	3	5	1	1	5	5	5	5	5	5	5	5	5	5	5	5	5	4	4	5	3	3	4	3	3	5	5	5	5	5	5	5	5	5	2	4	3	4	5	5	5	5	5	5	1	5	205415
676	4	2	2	3	1	3	4	4	4	4	5	4	4	4	4	4	4	4	4	3	3	3	3	3	3	3	3	4	4	4	3	3	3	3	3	3	3	3	3	3	3	2	3	2	3	3	3	3	205455
677	3	4	5	5	1	1	5	5	5	5	1	5	5	5	5	5	5	5	5	5	5	5	5	4	4	5	5	5	5	5	5	5	5	5	5	5	5	5	5	5	5	5	3.052	2.824	4	4	2	3.829	205662
678	2	4	3	3	2	3	4	2	2	4	5	4	4	4	4	4	4	4	4	4	3	3	3	3	4	3	3	4	4	4	4	4	4	4	4	3	2	3	4	4	4	4	3	4	3	4	3	4	205697
680	4	2	2	3	3	3	4	4	3	4	2	4	4	5	4	4	4	4	3	4	4	4	2	3	2	2	3	4	4	4	2	4	4	4	4	4	3	2	4	3	4	4	4	4	3	3	3	3	205754
682	1	4	4	4	2	5	4	4	4	4	5	4	4	4	4	4	4	4	4	4	4	5	4	4	4	5	4	4	3	4	4	3	4	4	4	3	3	3	3	3	4	4	4	5	4	4	3	5	205803
683	2	4	2	4	3	5	5	4	4	4	5	5	5	5	5	5	5	5	5	4	4	4	3	3	4	3	4	4	4	4	4	4	4	2	3	2	1	2	4	5	4	3	3	3	3	3	3	4	205835
684	2	3	4	5	2	3	2	2	3	3	4	2	2	2	3	3	3	4	3	4	3	3	4	4	4	4	4	3	3	3	3	3	3	5	5	4	1	1	3	4	4	3	3	2	4	3	3	4	205886
685	3	5	3	5	3	1	4	3	4	4	5	4	4	4	3	3	5	4	2	3	3	3	3	3	3	3	3	3	3	3	4	4	4	4	3	4	1	1	1	1	3	3	2	2	2	4	4	4	205933
686	3	4	4	5	1	4	4	3	4	4	5	4	4	5	3	4	4	4	4	1	1	1	1	1	1	1	1	2	4	4	2	4	4	1	4	1	1	1	4	4	5	4	3	3	3	4	3	5	205955
687	3	4	4	4	2	2	4	3	4	4	5	4	4	4	4	4	3	3	4	4	3	2	3	3	3	3	4	4	4	4	2	4	3	2	2	2	2	2	2	2	4	3	3	2	3	3	3	4	205965
688	1	3	3	3	1	2	3	3	3	4	4	4	3	3	4	4	3	4	3	3	3	3	3	3	3	3	3	4	4	4	4	4	4	4	3	3	3	4	3	3	4	3	3.052	2.824	3	4	4	3.829	206082
689	2	5	3	5	1	2	5	5	5	5	4	5	5	5	5	5	5	5	5	4	4	4	4	4	4	4	4	4	4	4	5	5	5	4	4	4	3	3	3	3	4	4	3	3	4	5	3	5	206118
690	5	5	2	1	1	4	2	2	2	4	3	3	4	4	2	3	3	3	3	3	3	3	2	2	2	3	3	4	4	4	4	4	4	1	1	1	1	1	1	1	4	4	1	1	3	4	4	2	206167
691	3	5	4	5	2	2	4	4	4	3	5	4	4	4	4	4	3	4	4	4	4	4	4	4	4	4	5	5	5	5	5	5	5	5	5	5	3	4	4	4	4	4	4	4	4	4	2	4	206314
693	2	4	4	4	1	2	4	3	3	3	5	4	4	4	4	4	4	4	4	4	4	4	4	4	4	4	4	4	4	4	4	4	4	3	3	3	4	3	3	4	3	3	3	3	4	3	3	4	206340
696	2	4	4	3	3	2	4	3	3	5	4	4	5	5	5	5	4	4	4	2	2	3	1	2	2	2	3	3	4	3	3	3	4	2	2	1	1	1	1	1	4	3	4	3	4	3	3	4	206401
697	3	4	4	2	3	2	5	5	5	5	5	5	5	5	5	5	5	5	5	4	4	3	3	3	4	4	4	5	5	5	5	5	5	5	4	5	2	2	2	4	3	4	3	2	5	5	4	4	206405
699	2	3	3	5	2	3	4	4	4	4	5	4	4	4	4	4	4	3	4	3	3	3	3	3	3	3	3	3	3	3	4	3	3	3	3	3	2	3	2	2	3	4	3	3	3	3	4	3	206493
700	2	3	2	3	3	3	4	4	4	4	2	4	4	4	4	4	4	4	4	4	4	5	5	4	4	4	3	3	3	3	4	3	3	4	4	4	4	3	3	3	5	5	5	5	5	5	1	5	206495
701	2	4	4	3	1	3	3	3	2	3	4	3	3	3	3	4	3	3	4	4	3	3	3	4	3	3	3	3	4	4	3	4	4	3	3	3	3	3	3	3	4	4	3.052	2.824	2	3	4	3.829	3
702	1	4	4	5	2	1	5	5	5	5	1	5	5	5	5	5	5	5	5	5	5	5	5	5	4	5	5	4	4	4	4	4	4	5	4	4	5	4	4	4	5	5	5	5	5	5	4	5	10
703	1	4	3	5	2	4	5	4	4	4	5	5	5	5	5	5	5	5	5	4	4	3	3	4	3	3	4	3	3	3	4	4	4	4	4	4	3	4	4	5	4	3	3.052	2.824	4	3	3	3.829	20
704	1	3	2	4	4	4	4	3	1	2	5	3	2	2	3	3	2	2	2	3	2	2	2	2	2	2	2	3	3	3	4	3	3	3	3	3	4	4	2	2	4	4	2	3	3	3	4	2	22
705	2	3	2	2	3	3	2	2	2	3	3	2	3	3	2	3	2	1	3	3	2	3	3	2	2	2	3	2	2	2	3	2	2	4	3	2	2	3	3	3	3	3	3.052	2.824	3	3	2	3.829	38
706	2	3	3	4	2	2	4	4	4	5	4	4	4	4	5	5	5	4	4	4	2	3	4	3	3	3	3	5	5	5	5	5	5	5	5	4	1	1	1	1	4	4	5	4	3	4	2	4	39
708	1	4	4	4	2	4	3	3	3	3	5	4	4	4	5	4	4	4	4	4	3	3	3	4	4	4	4	2	2	2	2	2	2	4	3	3	2	3	3	4	4	4	3.052	2.824	4	4	3	3.829	58
709	1	4	3	4	2	3	4	3	5	4	5	4	4	4	3	3	4	4	4	4	4	3	4	4	4	3	4	4	4	4	4	4	4	4	4	4	3	3	3	3	3	3	3.052	2.824	3	3	5	3.829	67
710	2	3	3	4	2	3	4	3	4	4	4	3	5	4	4	4	4	4	3	3	3	3	3	4	3	3	3	2	3	3	1	4	4	3	3	3	2	2	2	2	5	4	3	4	2	3	3	5	69
711	2	2	2	2	2	4	2	2	1	2	4	2	3	4	2	4	3	2	4	4	4	3	4	4	2	3	5	3	3	2	4	2	1	4	3	2	1	1	1	4	4	3	3.052	2.824	4	4	4	3.829	75
712	1	3	3	3	2	3	3	2	4	4	4	5	5	4	3	4	5	4	3	3	4	2	3	3	3	3	3	3	4	3	2	4	3	3	3	3	1	2	3	3	4	4	3.052	2.824	3	4	4	3.829	78
713	3	4	2	3	2	3	3	2	3	4	3	3	2	3	2	3	3	2	2	3	3	3	2	3	3	3	3	4	3	2	3	3	3	3	4	2	2	2	2	4	3	3	3.052	2.824	3	3	4	3.829	80
714	2	3	3	4	3	3	4	3	4	4	4	4	4	5	4	4	5	5	5	4	3	4	3	4	4	4	4	3	3	3	3	4	4	4	3	3	2	3	4	4	3	3	3.052	2.824	4	4	4	3.829	83
717	2	2	1	1	3	4	2	2	2	4	4	4	4	4	4	5	4	4	4	3	3	3	3	2	2	3	2	2	1	1	2	2	2	3	3	2	4	3	2	3	3	4	3.052	2.824	2	2	2	3.829	104
719	4	5	3	5	3	2	3	4	4	4	3	4	5	4	4	4	5	5	5	3	3	3	3	3	3	3	3	3	3	3	2	3	3	3	3	3	3	3	3	3	4	4	4	4	2	3	3	4	122
720	1	4	2	3	3	3	4	4	4	4	2	4	4	4	3	4	3	3	3	4	4	4	4	4	4	3	4	5	5	5	5	5	5	5	5	5	4	5	5	5	4	4	5	4	4	4	4	5	128
721	1	4	3	2	4	3	2	2	3	4	5	2	3	2	3	2	3	3	2	4	4	4	4	3	4	4	4	2	4	4	2	4	4	2	3	2	4	3	4	4	4	4	3	2	3	4	4	4	133
723	2	3	3	3	3	2	4	4	4	4	4	4	4	4	4	4	4	4	3	2	2	2	3	3	3	3	3	2	2	2	2	2	2	2	2	2	2	2	2	2	3	3	3.052	2.824	3	4	4	3.829	137
724	2	3	2	3	3	2	3	4	4	4	5	4	4	4	4	4	3	3	3	4	4	3	4	4	4	4	4	4	4	4	4	4	4	4	4	4	3	3	4	3	4	4	4	4	4	4	4	4	140
725	1	4	3	4	2	4	2	1	1	1	2	3	1	1	2	4	2	1	4	1	2	1	1	1	1	1	2	3	3	3	3	2	2	2	1	1	1	2	5	5	3	3	3.052	2.824	2	3	3	3.829	142
726	3	3	3	4	3	3	3	2	3	3	4	4	4	4	4	4	4	4	4	3	3	2	2	2	3	2	2	2	2	2	2	2	2	2	3	4	3	3	2	2	4	3	3.052	2.824	3	3	3	3.829	148
727	1	3	3	3	3	3	3	3	3	4	4	4	4	4	3	4	3	3	4	4	3	1	2	1	2	2	2	1	2	1	1	2	2	1	1	1	4	4	4	4	4	4	3.052	2.824	2	3	3	3.829	150
729	2	2	3	3	4	5	2	2	2	2	4	2	3	2	2	3	3	3	2	4	4	4	3	3	3	4	4	4	4	4	2	2	3	4	4	2	4	4	3	3	3	4	4	4	4	3	3	5	159
730	2	2	2	3	3	3	4	3	3	4	4	4	4	4	4	4	4	4	4	4	4	4	3	4	4	4	4	3	3	3	2	2	2	3	3	3	4	4	4	4	4	4	4	4	4	4	3	4	164
731	1	3	3	4	3	3	5	4	5	5	5	5	5	5	5	5	5	5	5	4	4	2	3	4	4	4	4	4	5	5	4	5	5	4	4	4	5	4	4	4	4	3	4	3	4	5	3	5	171
732	1	3	2	4	4	4	4	3	5	5	5	2	3	3	3	3	3	2	4	3	3	1	3	3	3	3	3	3	3	3	4	4	3	2	2	1	2	2	4	4	3	3	3	4	3	2	2	5	175
733	2	3	3	3	3	2	4	4	4	4	5	5	4	4	4	4	4	3	3	3	4	4	4	4	3	4	4	4	4	4	4	4	4	5	3	3	4	4	4	4	4	4	3	4	4	3	3	4	196
734	1	3	2	3	4	4	4	2	4	4	5	3	3	4	2	3	2	2	2	2	2	2	1	1	1	1	2	1	1	1	1	1	1	2	2	2	4	4	2	4	4	4	3	3	3	4	3	3	198
735	2	3	2	3	3	4	4	4	4	4	2	4	4	4	4	4	4	5	4	4	3	2	3	3	3	4	4	4	4	4	4	4	4	4	4	4	4	4	4	3	4	4	3.052	2.824	3	3	3	3.829	199
737	2	3	3	3	3	4	2	2	2	3	5	4	4	4	3	2	2	2	2	3	2	3	2	2	2	4	3	2	2	2	2	2	2	4	4	2	4	4	2	2	5	3	3.052	2.824	4	4	2	3.829	203
738	1	4	4	5	2	3	4	3	3	4	5	5	5	5	5	5	4	4	4	3	2	2	1	2	1	3	2	4	3	3	4	3	3	4	3	3	2	3	4	3	5	5	3.052	2.824	3	4	4	3.829	209
740	3	4	3	4	4	3	3	2	2	2	4	3	3	4	4	4	4	4	4	3	3	3	3	3	3	3	3	4	2	3	2	2	2	3	3	3	2	2	2	3	3	3	3	3	3	3	4	4	212
742	2	4	3	3	3	3	4	2	2	4	5	4	3	3	4	4	4	4	4	5	4	2	3	3	3	4	4	4	4	4	3	4	4	4	3	3	4	4	4	4	3	3	3.052	2.824	4	4	5	3.829	220
743	3	3	2	2	3	4	2	3	2	4	4	3	4	4	3	4	3	4	4	3	4	2	3	4	3	3	3	3	4	3	2	3	3	4	3	3	3	4	3	3	3	3	3.052	2.824	4	3	4	3.829	223
744	1	2	2	2	4	4	4	2	2	2	4	2	2	4	3	3	4	4	4	2	2	2	2	2	1	2	3	1	4	3	1	4	4	2	1	4	1	1	4	4	2	3	2	2	2	3	1	2	226
745	2	4	3	5	2	5	4	2	3	4	5	3	3	4	2	3	3	2	4	2	4	3	4	5	3	3	5	3	3	3	2	4	4	5	3	4	1	5	3	4	3	3	3.052	2.824	3	4	4	3.829	233
746	2	4	4	5	4	2	2	2	2	2	2	3	2	2	2	4	4	2	3	3	3	2	2	3	3	4	4	2	2	2	2	2	1	3	4	3	2	2	4	4	4	4	3	3	4	4	4	5	248
747	2	4	3	5	2	3	4	3	3	4	4	3	3	4	2	2	4	3	3	4	4	4	3	3	4	4	4	3	3	3	2	2	2	4	4	4	4	4	3	3	4	3	3.052	2.824	4	4	4	3.829	264
748	2	4	2	3	3	4	4	3	3	4	4	4	4	4	3	4	4	4	4	4	4	3	4	4	3	5	5	3	3	3	4	3	3	4	3	3	3	3	3	3	4	4	3.052	2.824	4	4	4	3.829	269
749	3	2	4	3	4	4	3	1	3	3	1	1	1	1	1	1	1	1	1	1	1	1	1	1	1	1	1	3	3	4	3	3	2	3	3	3	3	3	3	3	4	4	3.052	2.824	1	3	4	3.829	275
750	1	4	2	3	4	4	3	2	3	4	4	4	4	4	1	2	3	2	3	1	1	3	2	3	2	3	3	3	3	3	1	1	1	1	1	3	5	5	4	4	4	4	3.052	2.824	3	4	4	3.829	280
751	3	3	2	3	2	4	2	1	2	4	4	3	4	4	2	4	2	2	2	4	2	4	4	3	3	4	5	3	3	3	5	2	3	1	1	1	1	4	2	2	4	4	3.052	2.824	3	4	5	3.829	284
752	2	4	3	4	1	5	2	1	3	3	1	2	4	4	1	1	1	1	1	4	2	3	2	1	2	4	3	4	3	1	4	5	1	4	3	3	4	1	5	5	4	4	3.052	2.824	4	4	3	3.829	285
753	1	3	2	3	3	4	4	3	2	3	2	2	2	2	2	4	3	2	2	3	3	3	1	2	1	2	3	3	3	3	2	2	2	4	3	4	4	4	4	4	3	4	3.052	2.824	3	3	3	3.829	294
754	2	5	3	5	2	3	4	3	3	5	5	5	5	5	4	5	4	5	5	3	4	2	2	3	3	4	4	4	4	3	4	4	4	5	4	4	5	5	5	5	5	4	3.052	2.824	4	4	3	3.829	303
755	1	3	3	4	2	1	2	2	2	3	3	2	3	3	4	2	3	3	3	3	4	4	4	3	3	4	2	3	4	4	2	3	4	2	2	3	4	4	4	4	3	3	2	3	4	2	3	4	310
756	2	3	3	5	2	2	4	4	4	5	5	4	4	4	4	5	3	4	4	4	4	1	3	3	3	3	4	4	4	4	4	4	4	4	4	4	1	2	3	2	4	4	3	3	4	4	3	4	314
757	2	4	4	3	2	2	4	2	1	4	4	2	2	2	1	2	1	1	4	2	2	2	2	2	2	2	3	4	4	2	4	4	2	4	4	4	2	2	2	2	4	3	3.052	2.824	3	3	3	3.829	318
758	2	3	2	4	3	4	3	2	2	4	3	2	2	2	2	3	2	2	2	2	2	3	4	4	3	2	3	4	3	2	2	3	3	4	4	4	2	2	2	2	4	3	3.052	2.824	3	4	4	3.829	323
759	1	2	2	2	4	4	1	2	1	1	1	2	1	1	1	1	1	1	1	2	1	2	2	1	1	1	1	1	1	1	1	1	1	4	3	3	1	1	1	1	5	4	3.052	2.824	2	4	5	3.829	330
760	2	4	4	3	3	4	5	2	2	3	2	3	3	3	2	3	3	3	3	4	3	3	3	3	4	3	3	4	4	4	3	4	4	4	4	4	4	4	4	4	3	4	3.052	2.824	4	4	3	3.829	341
761	2	3	1	2	3	4	1	1	1	1	1	1	3	3	1	1	1	1	1	1	2	1	1	1	1	4	3	1	1	1	1	1	1	1	1	1	1	1	4	4	3	3	3.052	2.824	4	2	3	3.829	343
764	2	3	2	3	3	4	4	2	1	2	2	2	1	1	2	3	2	2	3	3	4	1	2	4	4	4	4	2	3	2	4	4	4	2	2	2	4	4	4	4	4	4	3.052	2.824	4	3	3	3.829	385
765	1	2	3	3	3	3	2	2	2	4	3	2	2	2	2	3	3	2	2	2	2	2	1	2	1	3	1	2	2	2	2	2	2	2	2	2	2	2	2	2	3	3	2	1	2	3	3	2	391
766	1	3	2	2	2	4	3	3	3	4	5	3	4	4	3	2	3	2	2	4	3	3	3	3	3	3	3	3	3	3	3	3	2	3	3	3	4	4	3	4	3	3	3.052	2.824	2	4	4	3.829	393
767	2	4	3	5	3	2	4	4	4	4	4	4	4	4	4	4	4	4	4	3	4	2	4	4	3	3	4	3	3	3	2	2	2	2	3	3	4	3	3	4	4	4	3.052	2.824	3	3	3	3.829	395
769	1	4	4	3	3	4	2	1	2	4	4	3	1	1	1	1	2	1	1	4	2	1	3	2	2	4	4	3	3	3	2	4	3	5	1	1	1	4	2	5	4	4	3.052	2.824	2	3	4	3.829	434
770	2	4	3	4	2	2	5	4	3	4	4	4	4	4	3	4	4	4	4	3	4	2	3	3	4	4	4	3	3	3	4	4	4	2	3	2	3	2	3	4	3	3	3.052	2.824	4	4	4	3.829	441
771	2	2	3	3	4	4	2	2	1	1	3	2	2	2	2	4	4	2	2	1	1	2	2	1	1	1	2	2	1	1	3	1	1	4	2	3	1	2	2	2	4	4	4	4	2	4	4	4	444
772	2	4	4	5	3	4	4	2	3	4	5	4	4	4	4	4	4	3	4	3	3	2	3	2	3	4	3	4	4	4	4	4	4	2	3	3	1	1	1	4	3	3	3	3	3	4	3	3	445
773	1	5	5	4	2	3	4	5	4	5	2	5	5	5	5	5	5	5	5	4	4	5	4	5	4	5	5	5	5	5	5	5	5	4	4	5	5	4	4	4	5	4	3.052	2.824	4	5	1	3.829	447
774	1	4	4	4	2	2	4	4	4	4	4	4	4	4	4	4	4	4	4	3	4	4	3	4	4	4	4	4	4	4	4	4	4	4	4	4	3	4	3	3	4	4	3.052	2.824	3	4	4	3.829	452
775	1	3	3	3	2	4	4	1	2	3	3	2	1	1	2	3	2	2	2	4	4	3	2	3	3	4	3	4	2	2	4	4	2	4	2	2	2	2	4	3	3	3	3	3	4	4	4	4	457
777	2	3	4	4	3	4	4	4	4	4	5	3	4	4	3	3	4	4	5	3	3	1	3	3	3	3	3	3	3	3	5	5	5	4	4	4	2	1	1	1	4	3	4	3	4	4	2	4	479
778	1	5	5	5	2	3	4	3	3	3	2	4	4	4	4	4	4	4	4	4	3	2	3	4	2	3	4	3	3	2	3	2	3	4	3	2	4	3	4	4	4	4	3.052	2.824	2	3	2	3.829	485
779	2	4	3	3	2	4	3	3	3	4	5	4	4	4	1	2	2	4	4	4	3	2	4	3	3	2	4	3	3	3	2	4	3	5	2	1	3	3	4	4	5	4	3.052	2.824	4	4	4	3.829	490
780	2	4	4	4	2	2	4	3	5	4	5	4	4	4	3	3	4	4	4	4	3	3	3	3	3	4	4	5	5	5	5	5	5	5	5	5	4	4	4	4	1	1	3.052	2.824	3	3	3	3.829	493
781	2	2	2	3	3	4	2	2	2	2	5	3	5	5	2	3	4	4	4	4	3	2	3	3	3	3	3	2	2	2	3	2	2	2	2	2	4	3	3	3	4	3	3.052	2.824	3	4	4	3.829	494
782	2	3	3	4	3	3	4	4	4	3	4	4	4	4	4	4	4	4	4	3	3	2	3	3	3	4	3	2	3	3	2	3	3	4	4	3	4	4	3	3	4	4	3.052	2.824	4	4	3	3.829	500
783	1	4	4	5	3	4	3	3	2	2	4	4	4	3	4	4	4	4	4	4	4	3	3	4	3	3	4	3	3	3	4	4	4	2	3	2	4	4	3	3	3	4	3.052	2.824	3	3	3	3.829	502
784	2	5	4	5	3	2	4	4	4	4	4	4	4	4	2	4	3	4	4	3	4	2	3	4	4	4	4	4	4	4	4	4	4	4	4	4	2	4	4	4	4	4	4	4	4	4	2	4	503
785	1	3	2	4	2	2	3	3	3	3	3	3	3	3	2	4	3	3	3	3	3	2	3	2	2	3	3	3	3	3	3	3	3	3	3	2	3	3	2	3	4	4	3.052	2.824	3	4	5	3.829	508
786	1	3	3	3	3	2	4	3	3	3	5	4	5	5	4	4	4	4	4	3	2	2	2	2	3	3	4	2	2	2	2	2	1	4	3	3	1	4	3	3	4	4	3	4	4	4	3	5	514
787	2	4	3	3	2	1	4	3	3	4	4	3	3	3	2	4	4	4	4	3	3	4	3	2	2	3	4	3	3	3	2	2	2	4	3	4	4	2	3	3	4	4	3	4	4	3	3	4	521
789	1	5	4	4	1	2	2	2	2	2	5	3	2	3	1	4	2	3	4	3	3	3	3	3	3	3	3	5	5	4	4	4	3	3	3	3	3	3	3	3	4	4	3.052	2.824	3	4	4	3.829	524
790	1	4	3	4	2	2	2	2	2	4	4	2	4	4	3	3	3	3	3	4	4	4	4	4	4	4	4	3	3	3	4	4	4	4	4	4	2	2	2	2	3	3	3.052	2.824	4	4	5	3.829	534
792	2	4	3	5	2	3	4	4	4	4	5	4	4	4	5	5	5	5	5	4	3	4	3	3	3	3	3	4	4	4	3	4	4	4	4	4	1	3	2	3	4	3	3	3	4	4	3	4	539
793	1	3	4	5	2	2	4	3	4	4	5	4	4	4	4	4	4	4	4	3	3	3	4	4	4	4	4	2	2	2	4	4	4	3	2	2	2	2	3	3	4	4	4	3	4	4	5	5	543
794	2	3	3	4	1	2	5	4	4	5	5	4	3	3	2	4	2	2	5	2	2	2	4	3	2	1	3	4	4	4	4	4	4	4	3	3	1	1	2	1	5	5	3.052	2.824	3	4	4	3.829	547
795	4	2	2	4	3	4	2	1	1	4	5	2	2	2	1	3	2	1	2	3	2	4	4	3	3	2	2	1	1	1	1	1	1	2	2	1	1	1	4	3	4	4	4	4	4	4	4	4	552
796	2	5	4	3	4	5	4	2	4	4	4	3	4	4	4	3	4	3	2	2	2	2	2	2	2	3	2	4	3	4	4	3	2	3	2	2	2	2	2	2	2	3	3.052	2.824	3	4	4	3.829	554
797	1	3	3	4	2	4	4	3	3	3	5	4	4	4	2	4	3	4	4	2	3	2	5	3	2	4	4	3	3	3	2	2	2	4	2	2	2	4	2	3	5	5	3.052	2.824	4	5	5	3.829	565
798	2	3	4	4	3	2	4	4	4	5	5	3	4	4	3	4	4	4	4	3	3	3	3	3	3	4	4	4	4	4	4	5	5	5	4	4	4	3	3	4	4	3	3	3	4	4	5	5	567
799	1	2	2	5	3	4	4	4	4	4	5	4	4	4	4	4	4	4	4	3	3	1	3	3	3	4	4	2	3	3	3	3	3	4	1	3	1	1	1	1	4	3	3	2	4	3	3	4	568
800	1	4	3	5	3	2	5	5	5	5	5	5	5	5	5	5	5	5	5	2	1	4	3	2	3	3	3	2	2	1	1	1	1	3	3	3	2	4	4	4	4	4	3	4	2	3	4	5	578
802	2	4	4	4	2	2	4	4	5	5	4	4	5	5	4	4	4	5	5	4	4	4	3	3	2	2	4	4	4	4	4	5	4	4	4	4	2	2	3	3	4	4	4	4	3	4	4	4	584
803	2	4	3	5	3	4	4	4	4	5	5	5	5	5	4	4	5	5	5	4	3	3	3	3	3	4	4	4	4	4	4	4	4	4	4	4	4	4	4	4	4	4	2	2	4	4	3	4	596
804	2	3	4	3	1	3	4	2	2	4	5	2	2	2	1	4	3	2	4	2	2	2	2	2	2	2	2	4	3	2	4	4	3	4	2	2	2	2	2	4	2	3	2	2	2	3	5	4	599
805	2	5	5	5	3	2	4	4	3	3	5	4	4	4	3	4	4	3	4	4	3	3	4	3	3	4	4	5	5	5	5	5	5	5	5	5	2	2	4	4	4	4	4	4	4	4	4	4	618
806	2	4	4	4	3	3	1	1	1	1	1	3	1	1	1	2	1	1	1	2	2	2	2	2	2	2	3	1	1	1	2	1	1	3	3	3	1	1	1	1	3	3	3.052	2.824	2	3	4	3.829	620
807	1	2	2	2	3	4	1	1	1	3	2	1	1	1	1	2	1	1	1	3	1	1	1	1	1	4	2	1	1	1	1	1	1	3	2	2	4	4	3	4	5	3	3.052	2.824	3	4	4	3.829	629
808	1	3	3	3	2	4	4	3	3	5	4	4	4	4	4	4	4	4	4	4	3	3	3	3	3	4	4	2	2	2	2	2	2	3	3	3	4	4	3	3	3	4	3	2	3	4	4	4	646
809	1	4	2	3	3	4	3	1	3	4	5	3	4	4	4	4	4	4	4	4	3	2	3	3	3	4	3	3	2	2	4	4	4	2	2	2	3	3	4	4	4	4	3.052	2.824	3	3	4	3.829	654
810	1	2	2	2	3	5	1	1	1	4	5	1	1	1	1	1	1	1	1	2	2	1	2	2	2	2	2	2	2	2	1	1	1	4	4	2	2	2	5	4	4	5	3.052	2.824	4	4	3	3.829	656
812	1	5	4	5	1	1	4	3	4	4	5	5	5	5	5	5	5	5	3	5	4	4	3	3	3	4	4	4	4	4	5	5	5	3	3	3	4	3	4	4	4	4	3.052	2.824	4	4	4	3.829	661
813	1	3	3	4	2	2	5	3	2	3	3	2	2	2	2	3	3	3	3	3	3	2	2	4	3	3	2	2	4	4	2	4	4	4	3	3	3	3	4	4	3	3	3.052	2.824	3	4	4	3.829	671
814	1	4	2	2	2	4	3	2	3	4	3	2	3	3	3	3	2	2	3	3	4	2	2	3	3	3	3	2	2	2	2	2	2	4	2	3	1	1	1	1	4	4	4	3	3	4	4	4	672
815	2	2	2	2	3	4	3	2	2	2	3	2	2	2	2	3	3	2	3	3	3	3	2	2	3	3	2	3	2	2	2	2	2	4	3	3	4	3	3	4	3	4	3	4	4	3	4	4	674
816	2	3	3	3	3	3	3	3	3	4	4	3	4	3	3	2	3	2	3	3	3	3	3	3	3	3	3	2	3	3	2	2	2	3	3	3	2	2	3	3	5	4	3.052	2.824	3	2	2	3.829	675
817	1	4	3	4	2	2	3	3	2	3	5	3	3	4	2	4	3	3	4	4	3	2	3	3	3	4	4	4	4	3	2	3	3	2	2	2	3	4	4	4	4	5	4	3	4	4	3	5	680
818	2	4	3	4	2	3	4	4	3	4	4	4	3	4	3	4	3	4	2	4	4	4	5	5	5	5	5	4	4	4	4	4	4	4	4	4	2	2	2	2	5	4	4	3	4	4	3	4	681
819	2	3	2	3	2	3	4	4	4	4	4	3	4	4	3	4	3	3	3	3	3	4	3	3	3	2	4	3	4	4	2	3	2	1	2	3	1	3	2	3	3	3	2	2	2	3	5	4	689
820	1	5	3	5	1	2	4	4	4	5	5	5	5	5	5	5	5	5	5	3	3	3	3	3	3	3	3	4	4	4	4	3	3	4	4	4	3	3	3	4	2	3	2	3	3	3	5	3	693
821	2	4	2	4	2	4	5	3	5	5	5	5	5	5	4	5	5	5	4	3	3	2	1	3	3	3	3	3	3	3	1	1	2	4	3	3	4	2	2	2	3	3	3.052	2.824	4	5	4	3.829	700
823	1	4	4	4	2	2	5	5	5	4	5	5	5	5	5	5	4	4	4	4	4	4	4	4	4	5	5	5	5	5	5	5	5	4	4	4	4	3	3	3	4	4	3.052	2.824	4	4	2	3.829	714
824	1	4	3	5	2	2	5	4	5	5	5	5	5	5	5	5	5	5	5	4	4	3	3	3	3	2	4	5	5	5	4	5	5	5	5	5	5	5	5	5	3	4	3.052	2.824	4	4	4	3.829	719
825	2	4	4	5	1	1	4	3	4	4	5	3	3	3	2	4	2	4	4	3	3	3	3	3	3	3	3	4	4	4	4	4	4	4	4	2	2	2	2	2	3	3	3.052	2.824	5	5	5	3.829	722
827	1	3	2	4	3	3	3	3	2	4	2	2	3	3	2	2	2	2	4	2	1	3	2	1	1	1	1	4	4	1	2	1	1	2	2	1	1	1	1	1	4	4	3.052	2.824	3	4	5	3.829	727
828	1	4	5	5	2	2	3	2	2	4	4	2	3	4	2	3	4	2	4	2	2	2	3	2	2	3	3	3	3	3	2	2	2	2	2	2	2	2	2	2	3	3	3.052	2.824	2	3	5	3.829	731
830	1	3	2	5	2	4	4	3	1	4	5	5	5	5	2	3	3	3	4	2	3	1	3	3	3	3	3	5	4	4	3	4	4	2	3	2	1	1	1	4	4	4	3	3	3	4	4	4	736
831	1	4	3	5	2	3	4	3	3	4	5	4	3	3	4	4	4	4	4	3	4	2	3	3	3	4	4	3	3	3	4	4	4	4	4	4	2	2	3	3	3	4	3.052	2.824	3	3	3	3.829	737
833	1	2	2	4	4	3	4	4	4	4	4	2	3	3	4	4	4	2	3	4	4	3	3	3	3	3	3	4	4	4	1	4	4	5	4	5	4	4	4	4	4	3	3.052	2.824	4	4	4	3.829	761
835	1	4	3	3	2	2	4	1	2	4	4	2	3	3	2	4	2	2	3	4	2	2	3	3	3	4	4	3	2	2	3	2	1	4	4	4	2	2	2	2	4	4	3.052	2.824	4	4	4	3.829	782
836	1	3	2	3	2	4	3	2	3	3	4	4	4	4	4	4	4	4	4	2	3	3	2	3	2	2	2	2	2	2	2	3	2	4	3	3	2	2	2	2	3	4	3.052	2.824	3	4	3	3.829	789
837	1	3	2	2	4	3	4	4	3	3	4	4	3	3	2	4	3	3	5	2	2	3	3	2	2	4	3	2	3	3	3	3	3	2	2	2	2	2	2	3	3	3	2	2	4	4	3	4	791
838	2	4	2	2	2	4	2	2	2	4	3	4	4	4	2	2	2	2	2	1	1	4	2	2	2	4	3	2	2	2	2	4	4	4	3	2	1	1	1	1	4	4	3.052	2.824	3	4	4	3.829	794
839	1	2	1	3	4	4	3	1	1	3	2	2	1	1	2	2	1	1	2	4	4	4	4	4	4	4	5	3	3	3	4	4	3	4	4	4	3	4	4	4	3	4	3.052	2.824	4	4	3	3.829	799
840	2	3	3	4	3	3	2	4	2	3	3	3	3	3	4	3	2	2	3	2	2	2	4	3	3	4	4	3	3	3	1	2	2	2	3	3	1	1	4	4	4	5	3.052	2.824	3	3	4	3.829	807
841	1	4	4	3	2	4	2	1	2	2	4	2	4	4	3	3	3	3	3	3	3	3	2	2	3	4	4	3	4	3	2	3	2	3	2	3	3	3	3	3	3	4	3.052	2.824	3	4	4	3.829	816
842	2	3	2	4	2	4	3	2	2	3	5	4	4	5	4	4	5	3	4	3	4	2	1	4	3	2	3	3	3	3	4	3	4	1	1	4	1	1	1	1	2	4	3	4	2	3	3	3	819
845	1	4	4	4	2	2	4	4	4	5	5	4	4	4	2	4	4	4	4	4	4	4	3	4	4	4	4	4	4	4	4	4	4	4	4	4	3	3	3	3	4	4	3.052	2.824	4	3	3	3.829	832
846	1	4	4	5	1	1	5	5	4	3	5	5	5	5	5	5	5	5	5	5	5	5	5	5	5	5	5	5	5	5	5	5	5	5	5	5	5	5	5	5	5	5	3.052	2.824	5	5	1	3.829	838
848	2	4	4	4	3	4	4	2	3	3	5	3	2	2	4	3	3	3	3	5	3	4	3	3	3	4	5	4	4	4	4	4	4	3	3	2	1	1	1	1	5	3	4	3	4	3	3	4	849
849	2	2	2	4	3	2	5	4	5	4	4	4	5	5	5	5	5	5	5	4	4	2	2	3	4	4	4	4	4	4	2	3	3	3	3	2	5	5	4	3	2	3	2	3	4	4	4	5	861
851	1	4	4	2	2	5	3	2	1	2	3	3	2	2	2	3	1	1	3	4	4	3	3	3	3	4	3	1	1	1	2	2	1	4	4	4	4	4	3	3	5	5	3.052	2.824	3	4	4	3.829	872
852	1	3	2	4	3	4	3	2	2	4	5	4	4	4	2	4	4	3	4	3	2	2	2	2	2	2	2	2	2	2	2	2	2	3	3	3	1	2	2	2	4	4	3.052	2.824	3	3	4	3.829	885
853	1	4	4	5	2	3	4	2	4	5	5	2	4	4	1	4	4	2	3	4	4	5	4	3	3	3	3	5	3	3	1	1	1	5	5	5	4	4	1	5	5	4	3.052	2.824	2	5	4	3.829	894
854	2	4	3	5	1	2	4	4	4	3	5	2	3	3	2	3	2	1	2	2	2	1	2	1	2	3	2	3	3	3	4	5	3	4	2	3	1	1	2	1	5	2	3.052	2.824	3	4	3	3.829	898
855	1	4	3	2	3	4	5	3	5	5	5	5	5	5	5	5	5	5	5	3	3	2	3	4	3	2	3	4	4	4	4	4	4	5	4	3	4	4	4	4	4	4	3.052	2.824	4	4	3	3.829	901
856	1	3	2	3	3	4	2	1	2	1	2	1	1	1	1	1	1	1	1	1	1	1	1	1	1	1	1	4	4	2	2	3	3	1	1	1	1	1	4	4	4	3	3.052	2.824	2	4	3	3.829	905
857	2	4	3	3	3	3	4	3	4	3	4	2	2	3	2	2	3	3	3	4	3	2	3	4	2	3	3	4	4	2	4	3	2	5	4	5	1	1	1	1	4	3	3	2	2	3	4	4	922
858	2	4	4	5	2	4	2	2	2	3	5	3	3	3	4	4	3	3	3	3	3	1	3	1	1	1	3	3	3	3	1	3	2	3	3	1	2	1	2	1	4	4	5	4	1	3	5	4	931
859	1	3	4	4	3	3	4	4	3	4	4	4	4	4	4	4	4	4	4	4	4	3	3	4	3	3	4	4	4	4	4	4	4	4	4	4	3	3	3	3	3	3	3	3	4	4	4	4	933
860	1	5	4	5	2	4	5	5	5	5	5	4	4	5	3	4	4	3	3	2	2	1	3	2	2	1	2	5	2	2	5	2	3	1	1	1	5	5	5	5	5	4	3	1	3	4	5	5	934
861	2	2	2	5	4	4	4	4	4	4	5	4	5	5	4	4	4	4	4	2	2	2	3	2	2	3	2	4	4	4	4	4	4	3	3	4	4	4	3	3	3	4	4	4	3	3	4	4	936
862	2	5	3	5	1	4	4	2	3	5	4	3	4	4	3	4	3	3	4	4	3	2	2	2	2	3	3	4	3	3	2	2	2	2	2	2	4	4	3	3	3	3	3.052	2.824	3	4	3	3.829	941
864	1	4	4	4	2	2	4	4	3	4	5	4	4	4	3	3	3	3	4	4	4	3	4	4	4	4	4	3	3	3	4	4	4	4	3	3	2	2	4	4	3	4	3.052	2.824	4	4	3	3.829	957
865	1	3	2	5	1	3	4	4	3	5	5	4	4	4	2	4	3	2	2	1	2	4	1	1	1	1	2	4	4	4	1	4	2	4	4	4	4	1	1	2	3	4	2	2	2	4	3	1	960
866	2	3	3	3	4	3	2	2	2	4	3	4	4	4	1	2	2	1	2	3	3	3	3	3	3	3	3	3	3	3	4	4	4	4	4	3	3	3	3	3	4	4	4	3	4	4	2	5	961
867	2	3	3	5	1	3	2	2	3	3	3	3	2	3	2	2	2	2	2	5	4	4	5	3	4	3	3	2	2	2	3	4	4	4	4	4	4	2	2	4	4	4	3.052	2.824	3	3	2	3.829	962
868	1	4	4	4	1	3	4	3	3	4	3	3	3	3	2	3	2	2	3	2	1	2	1	1	2	3	2	3	3	3	3	3	4	2	4	3	2	2	1	2	5	3	3.052	2.824	2	1	2	3.829	963
869	2	3	4	3	3	4	4	2	4	4	5	4	4	4	2	4	4	2	4	4	2	2	4	4	3	4	3	5	4	4	4	4	3	1	1	1	1	2	1	1	4	4	3.052	2.824	4	4	3	3.829	971
871	2	5	4	5	2	3	5	5	5	5	5	5	5	5	5	5	5	5	5	4	4	4	4	4	4	4	4	2	4	4	2	4	4	4	4	4	4	4	4	4	4	4	3.052	2.824	4	4	3	3.829	994
872	1	3	3	3	2	4	3	3	3	3	4	2	4	4	3	4	3	3	3	3	3	3	3	3	3	3	3	4	4	4	4	4	4	4	3	3	3	3	3	3	4	4	3.052	2.824	3	3	4	3.829	1019
873	4	3	3	4	3	2	4	4	3	3	4	4	4	4	4	4	5	5	5	4	3	2	4	3	3	3	3	2	3	3	4	4	4	4	3	3	3	3	2	2	3	2	3.052	2.824	3	3	3	3.829	1024
874	2	3	2	3	3	4	1	1	2	4	5	2	3	3	4	3	3	3	2	4	2	3	5	3	3	4	3	3	1	1	2	2	1	4	3	2	5	4	4	4	4	4	3	4	3	3	3	4	1025
875	2	5	3	5	3	3	4	2	4	5	5	4	4	4	2	3	3	2	4	4	4	4	4	4	4	4	4	4	4	4	4	5	2	5	5	4	5	5	4	3	3	4	3.052	2.824	4	4	5	3.829	1027
877	1	4	4	5	2	4	4	3	3	4	5	4	4	3	5	4	4	5	4	4	3	3	3	3	3	3	3	4	3	3	3	3	3	2	2	2	1	1	1	2	4	3	3.052	2.824	4	3	3	3.829	1031
880	3	3	2	5	3	2	3	3	2	3	5	3	4	4	4	4	3	4	4	3	1	1	1	1	1	1	3	1	4	1	1	4	1	2	3	3	1	3	1	1	3	4	2	2	2	2	3	3	1041
881	1	4	3	2	1	1	3	3	3	4	4	3	4	4	4	3	4	4	4	4	4	4	4	3	3	4	4	3	3	3	4	4	4	3	3	3	4	5	4	4	3	3	3.052	2.824	4	4	5	3.829	1045
882	1	3	2	4	2	4	4	4	4	4	5	5	5	5	4	4	3	5	4	4	4	2	3	4	3	4	4	3	2	2	5	4	4	2	2	3	3	3	3	3	3	4	3.052	2.824	3	3	4	3.829	1055
883	1	4	3	4	2	2	2	2	2	3	2	2	2	2	2	2	2	2	2	3	3	3	3	3	3	3	3	4	4	4	4	4	4	3	3	3	3	3	3	3	5	4	3.052	2.824	2	3	3	3.829	1056
884	2	4	4	3	2	3	5	3	3	4	5	4	4	5	5	5	3	4	5	5	4	3	2	4	3	3	4	4	4	4	4	4	4	4	4	4	1	2	3	4	3	3	3.052	2.824	4	4	3	3.829	1057
886	2	2	2	3	3	3	2	2	2	1	3	2	1	2	2	3	2	1	2	3	3	3	4	3	3	4	3	4	4	3	4	4	3	3	3	3	3	3	3	2	5	4	5	4	2	3	3	4	1060
887	1	4	4	5	3	4	4	3	4	4	5	4	4	4	5	4	4	4	5	3	3	2	3	3	3	2	3	4	4	4	4	4	4	4	4	4	2	3	3	4	4	4	3.052	2.824	3	4	4	3.829	1065
888	2	2	2	3	4	4	2	1	1	3	2	2	2	1	2	2	2	2	2	2	3	2	2	2	2	2	3	3	1	1	2	3	1	3	3	3	2	2	2	4	4	4	3.052	2.824	2	4	4	3.829	1069
889	1	3	3	5	3	3	4	4	4	4	5	3	3	2	4	4	4	3	3	4	3	2	3	3	3	3	3	3	4	4	2	4	4	3	3	3	4	4	3	4	3	4	3.052	2.824	3	4	4	3.829	1071
890	1	5	4	4	2	4	4	4	4	5	5	2	4	3	3	4	4	4	4	4	3	4	4	4	4	4	4	3	2	2	3	3	2	3	3	2	5	4	4	4	3	4	3.052	2.824	3	4	5	3.829	1072
892	1	3	3	4	3	2	4	3	3	4	4	2	1	1	3	4	3	3	2	3	3	2	2	3	2	4	4	4	4	4	3	3	2	4	2	2	4	4	4	4	4	3	3	2	3	4	4	3	1076
893	1	4	4	4	3	4	4	4	4	3	4	4	3	3	3	3	3	3	3	2	2	2	2	2	2	2	2	4	4	3	3	4	2	4	2	2	1	1	1	1	4	3	3.052	2.824	3	3	4	3.829	1079
894	1	4	4	5	3	5	4	2	2	4	5	3	4	4	2	4	4	3	2	4	3	2	2	3	2	3	4	4	4	4	4	4	4	4	4	4	4	3	4	4	4	3	3.052	2.824	3	4	4	3.829	1082
895	2	4	2	3	2	3	4	2	2	4	3	3	3	4	4	4	4	3	3	3	3	2	3	3	3	3	3	3	3	3	3	3	2	3	3	3	2	2	2	2	4	4	3	4	3	3	4	3	1083
896	2	4	2	3	3	3	4	2	3	4	4	3	4	4	3	5	3	5	4	3	3	4	2	3	4	4	3	3	3	3	2	3	3	3	3	3	1	1	1	1	4	3	3.052	2.824	2	3	4	3.829	1084
897	2	4	3	4	1	3	3	3	3	4	4	3	4	4	4	4	4	4	4	3	3	3	3	3	3	3	4	3	3	3	2	3	2	4	3	3	2	2	3	3	4	4	3	3	3	3	4	4	1087
898	1	4	2	4	2	2	1	2	1	1	4	4	4	3	5	3	5	4	3	3	4	2	3	3	3	3	4	3	2	2	2	2	2	1	1	1	2	2	3	2	4	4	3.052	2.824	2	3	5	3.829	1088
899	2	2	2	3	3	4	3	1	1	5	3	1	1	1	2	2	2	1	1	2	1	1	1	1	1	1	1	2	2	2	4	3	1	4	2	2	1	1	1	1	4	4	3.052	2.824	2	4	5	3.829	1090
900	2	4	4	4	2	2	2	2	2	4	2	2	4	4	2	2	2	2	2	4	4	4	4	4	4	4	4	4	4	4	4	4	4	4	4	4	4	4	4	4	4	4	3.052	2.824	4	4	3	3.829	1092
901	2	4	3	5	2	2	5	4	4	5	5	3	4	5	5	5	5	5	5	2	2	2	1	3	2	1	1	4	4	4	4	4	4	2	2	2	3	3	3	3	4	3	4	3	2	4	1	4	1094
902	2	4	4	3	3	3	3	2	3	4	4	4	4	4	3	3	4	4	4	4	3	3	4	4	3	3	4	4	3	3	4	3	3	4	3	3	4	4	3	3	4	4	4	3	4	4	4	4	1100
903	1	3	4	4	3	3	2	1	1	1	5	3	3	3	1	1	1	1	1	3	3	3	4	3	3	3	3	3	3	3	3	3	3	3	3	3	3	3	3	3	2	1	2	2	4	4	3	4	1101
904	1	2	2	3	3	3	1	1	1	2	3	2	3	3	2	3	2	2	4	4	2	2	2	1	2	3	3	1	1	1	1	1	1	1	1	1	1	1	2	1	4	3	3	4	2	4	3	4	1102
905	2	4	2	4	3	3	4	2	2	3	2	4	4	3	2	4	2	2	3	4	4	3	4	4	3	3	3	4	4	4	2	4	3	1	1	1	4	4	4	5	4	3	3.052	2.824	3	4	3	3.829	1106
907	1	4	4	4	3	3	4	2	3	4	5	3	2	3	3	4	3	3	4	4	3	3	3	4	3	4	4	4	4	4	4	4	4	4	3	2	4	3	4	3	3	3	3.052	2.824	3	4	4	3.829	1114
908	1	5	5	5	1	1	5	4	5	5	5	5	5	5	4	5	5	5	5	4	4	4	3	4	4	4	4	5	5	5	4	4	4	4	4	4	5	5	4	5	4	4	3.052	2.824	5	5	5	3.829	1116
909	1	5	4	5	2	3	4	3	2	3	5	3	2	2	2	4	3	2	3	4	2	1	1	1	1	3	4	4	3	2	2	3	1	5	2	4	1	1	1	4	3	3	3	3	3	4	3	4	1119
910	1	4	3	3	3	4	3	2	2	4	4	3	3	3	4	4	4	4	3	2	2	3	3	3	3	3	3	4	3	3	3	2	3	4	3	2	4	4	3	4	5	3	4	3	3	4	4	3	1120
911	1	3	1	2	3	4	1	1	1	2	4	1	1	1	1	1	1	1	2	2	4	3	4	4	4	3	4	3	4	4	2	4	4	4	4	3	4	2	4	4	4	4	3.052	2.824	2	3	5	3.829	1121
914	1	4	4	5	2	4	5	5	5	5	5	5	5	5	5	5	5	5	5	4	5	4	4	4	4	4	4	4	4	4	4	4	5	4	4	4	5	5	5	5	4	4	3.052	2.824	4	4	3	3.829	1127
915	2	3	2	2	3	4	2	2	1	3	4	2	2	2	2	2	3	2	1	4	3	2	2	3	3	2	2	4	4	4	5	4	4	2	2	1	2	4	2	2	4	4	4	3	3	4	4	4	1128
916	1	3	3	4	2	3	3	3	4	3	4	4	5	5	2	4	3	3	4	4	2	2	2	3	2	2	2	2	2	1	2	2	1	4	3	3	4	4	3	4	3	4	3	2	3	4	3	3	1130
919	1	4	5	5	2	2	4	4	4	4	5	4	4	5	4	4	4	4	5	4	3	2	3	3	3	4	3	3	4	3	4	4	4	4	4	4	2	2	2	2	3	4	3.052	2.824	3	3	4	3.829	1140
921	1	4	3	4	2	3	4	4	4	4	5	4	4	4	4	4	3	4	4	4	4	4	3	3	3	4	4	2	2	2	2	3	3	4	4	4	3	4	4	4	2	3	2	3	4	4	4	5	1146
922	2	3	2	5	2	1	2	2	2	3	5	2	2	2	2	2	2	2	2	4	3	3	4	3	4	4	4	4	4	3	4	4	3	2	2	2	1	4	4	4	3	3	3	2	4	4	3	5	1150
923	1	3	3	3	2	2	1	1	3	5	3	2	1	2	1	1	1	1	1	4	4	5	5	5	5	5	5	4	3	3	4	1	1	4	4	4	5	1	5	5	5	4	2	2	4	5	5	5	1157
924	1	3	3	4	3	3	3	2	3	4	4	4	4	4	3	4	5	4	4	2	2	2	2	2	2	3	2	2	2	2	3	2	2	4	4	2	2	3	4	2	3	4	3.052	2.824	3	4	3	3.829	1158
925	1	2	2	3	4	3	3	3	3	3	4	4	4	4	4	4	5	5	5	4	4	4	4	3	3	4	4	4	4	4	3	4	3	4	4	4	1	1	3	3	3	3	3	4	4	4	3	4	1159
927	1	4	4	4	2	2	3	2	2	2	5	4	4	4	2	2	2	2	4	2	2	1	2	2	2	4	3	4	4	4	4	4	4	3	3	3	1	1	1	2	3	4	3	2	4	3	3	4	1162
928	2	4	4	4	2	3	4	3	4	4	4	4	4	4	2	4	3	3	5	4	4	3	3	4	3	4	4	3	3	3	3	4	4	2	2	2	3	4	3	3	3	2	3.052	2.824	4	3	3	3.829	1164
929	1	2	3	3	3	3	4	3	4	5	5	4	3	2	2	3	3	2	3	4	4	3	4	4	4	4	4	3	3	3	3	4	4	4	4	3	4	4	3	3	3	3	4	2	3	3	3	3	1165
930	2	3	2	4	2	3	2	2	2	3	5	3	4	3	2	4	2	3	3	1	4	1	1	2	2	1	3	4	4	4	4	4	4	4	4	2	4	4	2	4	3	3	3.052	2.824	2	3	4	3.829	1168
931	2	3	3	3	2	3	4	4	4	4	5	3	3	3	4	3	4	4	3	4	4	4	3	3	4	4	5	4	4	4	4	4	4	4	4	4	2	4	3	3	5	4	3.052	2.824	4	4	5	3.829	1169
932	3	3	2	3	3	4	2	1	2	4	4	2	2	2	3	3	3	2	3	2	2	3	2	2	2	1	1	3	2	2	4	4	2	4	3	3	1	2	1	3	4	4	2	2	3	3	3	2	1170
933	2	2	2	3	3	3	4	2	2	4	4	3	3	2	2	3	2	2	2	4	4	4	4	4	4	4	4	3	3	3	2	3	2	3	3	3	2	2	2	2	4	4	3.052	2.824	4	4	4	3.829	1171
934	1	4	3	5	2	3	5	3	4	4	4	4	4	4	4	4	5	4	4	5	5	3	4	4	4	4	4	5	4	4	5	5	5	4	4	4	4	4	4	4	4	3	3	1	3	3	4	4	1173
935	2	4	4	4	3	2	4	4	4	4	5	4	5	5	3	4	4	4	4	4	4	4	4	4	4	4	4	4	3	3	4	3	3	4	4	3	3	3	3	3	5	4	3.052	2.824	4	4	5	3.829	1174
937	2	4	5	5	2	2	4	3	2	4	4	3	2	2	2	4	3	4	4	4	3	2	2	3	3	4	3	4	3	2	3	2	2	4	2	4	2	2	4	3	2	3	2	1	3	4	3	4	1182
938	1	4	4	3	2	3	2	1	3	4	4	3	4	4	4	3	4	3	4	3	3	3	3	3	3	3	3	3	3	3	4	4	4	4	3	2	4	3	3	4	3	2	3.052	2.824	3	4	4	3.829	1183
939	2	4	3	4	1	1	3	3	2	2	5	3	3	3	1	2	2	2	2	3	4	1	3	3	3	2	3	3	3	3	3	3	3	3	2	2	1	2	2	2	1	1	1	1	2	3	2	3	1184
940	3	4	4	4	3	2	4	3	3	4	2	4	4	4	4	4	4	4	4	4	4	4	4	4	4	4	4	2	2	2	4	3	3	2	2	2	4	4	4	4	4	3	3	3	4	4	3	3	1187
941	3	4	4	4	3	2	4	3	4	3	5	4	4	4	4	4	4	4	4	3	3	4	3	3	3	4	4	3	3	3	4	4	4	3	3	3	1	1	1	1	4	4	3.052	2.824	4	5	2	3.829	1189
942	2	4	3	5	2	2	4	2	2	4	4	2	3	4	2	3	3	1	4	4	2	3	3	3	2	3	3	4	3	3	2	3	3	3	2	2	3	4	4	3	4	3	3.052	2.824	2	3	4	3.829	1199
943	1	3	3	4	2	4	4	4	4	5	5	4	4	4	3	4	4	3	5	4	4	3	3	4	4	4	4	4	5	5	4	5	5	5	4	4	5	5	5	5	4	4	3	3	5	5	4	5	1205
945	1	3	3	4	3	3	4	2	2	4	5	5	5	5	4	3	5	4	5	4	5	3	3	4	3	4	4	5	5	5	5	5	5	5	5	5	1	4	4	4	3	3	3	2	3	4	3	5	1215
946	1	4	3	2	4	4	2	2	2	2	2	2	4	4	2	4	2	2	4	1	1	1	2	2	2	4	4	3	2	2	2	2	2	3	2	2	3	2	4	4	3	4	3.052	2.824	4	4	4	3.829	1219
947	3	3	2	3	3	3	2	3	2	3	3	2	1	1	1	2	2	2	4	2	4	1	2	1	3	3	1	5	3	3	5	3	3	1	1	1	4	4	2	5	2	3	3.052	2.824	4	4	2	3.829	1225
948	1	3	2	3	3	3	2	2	2	3	4	3	3	3	3	3	3	3	3	3	2	2	3	3	2	2	2	3	3	3	2	2	2	4	4	3	4	3	4	4	4	4	3.052	2.824	3	3	3	3.829	1227
949	4	2	1	2	3	5	1	1	1	1	1	3	2	2	2	3	2	2	2	2	1	1	2	1	1	1	1	1	1	1	1	1	1	3	2	1	4	4	4	4	2	3	3	2	1	4	3	3	1231
950	1	4	3	5	1	3	4	3	3	4	5	4	5	5	4	5	5	5	5	4	2	3	4	4	4	4	5	3	4	4	2	4	4	3	3	3	4	4	4	4	4	4	3.052	2.824	3	4	5	3.829	1232
951	1	4	3	3	3	5	4	3	4	4	5	4	4	4	4	4	4	4	4	3	3	3	3	3	3	4	3	3	3	3	3	3	3	3	3	3	3	4	3	3	3	3	3.052	2.824	3	3	4	3.829	1235
952	1	3	2	2	3	4	2	2	1	3	2	2	2	2	3	3	2	3	3	4	4	4	4	3	3	4	4	2	2	2	3	2	2	4	4	4	1	1	1	1	4	4	3.052	2.824	4	4	4	3.829	1236
953	1	3	1	2	2	4	3	3	4	5	5	2	3	4	3	3	4	4	4	1	1	1	1	1	1	1	1	2	2	2	2	1	1	2	4	2	1	1	1	1	3	3	2	2	3	3	3	3	1237
954	2	4	3	5	2	2	4	4	4	4	4	3	4	4	4	4	4	4	3	3	2	1	2	2	2	2	2	4	4	4	4	3	4	4	3	2	2	3	3	4	4	4	3.052	2.824	3	5	4	3.829	1240
956	1	4	3	3	3	3	4	4	4	4	4	3	3	3	3	3	3	3	3	2	3	2	2	3	3	3	3	3	3	3	4	3	3	4	4	4	1	2	2	3	4	3	3.052	2.824	3	4	4	3.829	1243
957	1	4	2	2	3	5	4	2	2	3	5	3	4	4	4	4	4	3	3	4	4	2	4	4	3	3	4	4	4	4	4	4	3	2	2	2	4	4	4	4	3	3	4	3	3	3	4	3	1244
958	2	3	3	5	4	4	2	2	3	3	4	4	4	4	5	5	5	5	4	4	4	3	2	3	3	3	3	3	2	2	2	2	2	3	3	3	4	3	2	3	4	4	3.052	2.824	3	2	2	3.829	1249
959	1	4	4	5	1	2	4	4	3	4	5	4	5	5	4	4	5	5	5	5	5	4	3	4	3	4	4	4	4	4	4	4	4	4	4	3	3	4	4	4	4	4	4	4	4	4	4	5	1255
960	1	4	2	4	2	3	3	3	3	3	4	4	4	4	4	3	4	4	4	4	3	2	2	3	3	3	4	3	4	3	4	4	4	4	3	3	1	1	3	3	3	4	3	4	4	3	4	4	1259
961	1	3	2	3	3	4	2	1	2	2	2	2	1	1	2	2	2	2	3	2	2	2	2	2	3	2	2	3	3	3	4	3	2	1	1	2	1	1	2	2	1	2	3.052	2.824	3	1	4	3.829	1264
963	1	3	3	4	3	4	4	2	4	5	5	4	5	5	4	4	4	4	4	2	3	2	2	3	3	3	4	3	4	4	3	4	4	4	4	4	3	4	4	3	4	4	3.052	2.824	3	4	3	3.829	1266
964	1	4	3	4	2	2	2	2	2	3	3	2	2	3	2	2	2	2	3	2	2	2	1	2	2	2	2	4	3	3	2	3	3	4	4	3	4	3	3	4	4	4	3.052	2.824	3	4	3	3.829	1270
965	2	3	3	3	2	2	2	2	2	2	2	2	2	2	2	2	2	3	2	3	2	3	2	2	3	2	2	3	3	3	3	3	3	4	4	3	2	3	4	3	4	3	3	3	3	4	3	3	1275
966	1	4	4	4	2	2	4	4	4	4	4	5	4	4	2	5	5	2	5	2	4	1	4	4	4	1	3	4	4	4	4	4	4	4	4	4	4	4	4	4	4	3	3.052	2.824	4	4	4	3.829	1277
967	2	5	5	5	1	1	4	4	1	4	4	5	3	3	1	5	4	4	4	2	2	1	1	1	1	1	1	4	2	2	4	2	2	5	5	3	5	2	4	4	4	5	4	4	3	3	5	2	1278
968	3	4	4	4	3	3	2	2	2	4	2	3	3	3	1	3	2	2	4	4	4	3	3	3	3	3	3	2	3	3	2	2	2	4	4	4	4	4	3	3	4	4	3.052	2.824	4	4	4	3.829	1280
969	1	3	3	3	3	3	3	2	2	2	2	4	4	4	2	4	4	4	4	3	4	4	4	3	4	4	4	2	2	2	2	1	2	4	4	4	2	2	3	4	3	3	3.052	2.824	4	3	3	3.829	1283
970	1	3	2	5	4	4	3	2	4	3	5	4	4	4	4	4	4	4	4	4	4	1	2	3	3	2	3	4	3	3	3	3	3	1	1	1	1	3	3	1	5	4	2	2	3	5	5	5	1296
971	1	3	2	4	2	3	4	4	4	3	4	4	5	4	4	4	4	5	4	3	3	2	2	2	2	2	3	4	4	3	4	4	2	3	3	3	1	1	1	1	3	4	3.052	2.824	3	3	4	3.829	1298
972	1	5	4	5	2	2	4	3	4	4	5	3	4	4	2	3	3	3	4	4	4	3	4	4	4	4	4	3	2	2	4	4	4	4	4	4	4	4	4	4	4	4	3.052	2.824	4	4	4	3.829	1306
974	2	4	3	5	2	4	4	3	3	4	2	2	4	4	2	2	2	2	2	4	3	3	3	2	2	2	3	2	2	3	4	3	3	5	3	3	1	2	1	1	3	3	3	3	3	4	1	4	1308
975	1	3	3	3	3	3	3	2	2	3	4	3	3	3	2	3	3	3	3	2	2	3	2	2	2	2	2	2	2	2	2	2	2	1	1	1	1	1	1	1	3	3	2	3	3	3	3	3	1310
976	2	3	2	4	2	1	1	1	1	5	4	1	1	1	1	1	2	1	1	1	1	1	1	1	1	1	1	1	1	1	1	1	1	1	1	1	1	1	3	3	3	3	3.052	2.824	1	2	3	3.829	1311
977	2	4	2	4	3	4	2	3	3	4	4	2	4	3	3	4	4	3	4	4	2	3	1	3	2	4	3	3	3	3	1	4	4	2	2	1	4	4	2	4	5	4	4	4	5	4	5	5	1312
978	2	4	2	3	3	3	3	3	4	4	4	5	5	4	4	4	4	4	4	3	3	3	3	3	3	3	3	2	2	2	2	2	2	3	3	3	2	2	2	2	4	4	4	4	4	4	3	4	1316
979	1	4	4	3	3	3	3	2	2	3	4	2	4	3	2	4	3	4	4	1	2	2	3	2	2	3	3	3	3	3	2	2	3	3	2	2	2	2	2	4	3	3	3	3	2	2	2	2	1317
980	1	3	3	5	2	4	4	4	4	4	4	4	4	4	4	4	4	4	4	4	3	2	2	3	3	4	3	2	2	2	2	2	2	4	3	2	2	2	3	2	4	3	3.052	2.824	3	3	4	3.829	1330
981	2	3	3	4	2	3	4	4	5	4	5	4	4	4	2	3	4	3	2	4	4	3	4	4	3	4	4	2	3	2	4	4	3	4	4	4	2	2	2	4	4	3	3.052	2.824	3	4	5	3.829	1333
983	2	4	3	3	3	3	4	3	3	4	5	4	4	4	4	4	4	4	4	4	2	1	4	4	2	4	4	5	5	2	4	4	2	5	5	5	5	4	4	4	5	3	3.052	2.824	4	4	4	3.829	1336
984	2	3	3	3	4	2	3	2	2	2	2	3	2	3	2	3	2	2	3	2	2	3	1	2	1	2	2	4	4	4	5	5	5	4	4	4	4	3	4	3	3	3	3.052	2.824	3	4	3	3.829	1341
985	1	3	3	5	3	2	4	2	4	4	4	3	4	4	3	3	4	3	4	4	3	2	2	2	3	4	3	3	4	4	4	4	4	4	3	4	2	3	4	4	3	4	3.052	2.824	3	4	3	3.829	1342
986	2	4	4	4	2	2	4	2	4	4	4	4	4	4	4	4	4	4	4	4	4	4	4	4	4	4	4	4	4	4	4	4	4	4	4	4	4	4	4	4	3	4	3.052	2.824	4	4	4	3.829	1347
987	1	3	2	2	4	2	1	1	3	3	4	1	2	2	2	2	2	2	2	1	1	3	1	1	1	1	1	2	2	2	2	2	2	4	4	4	4	3	3	3	5	5	4	4	3	3	3	3	1348
988	1	2	2	2	3	5	2	2	1	5	4	4	4	4	4	4	4	4	3	3	2	3	2	2	2	2	3	3	3	2	2	2	1	2	2	2	2	2	2	2	4	4	4	4	2	2	4	3	1351
989	1	3	3	4	2	2	4	2	3	3	5	4	4	4	3	4	3	4	4	4	3	4	3	4	3	4	4	3	3	3	5	3	4	4	4	4	4	4	4	4	3	4	3.052	2.824	4	4	4	3.829	1353
990	1	3	2	3	2	4	2	2	2	2	1	2	1	1	2	2	2	1	2	3	3	3	4	4	4	4	3	2	2	2	2	3	2	3	3	3	4	4	3	3	4	3	3.052	2.824	4	4	4	3.829	1357
991	2	3	3	3	2	3	4	3	3	4	4	4	4	4	4	4	4	4	4	3	3	2	3	3	4	4	4	3	3	3	2	2	2	3	3	3	2	2	2	2	4	4	4	4	4	3	3	4	1358
992	2	3	2	3	3	4	3	2	2	4	3	3	2	2	2	4	3	4	3	4	4	3	3	4	2	4	3	4	4	4	4	4	3	4	4	4	3	2	4	4	4	4	3.052	2.824	4	4	4	3.829	1360
993	2	4	2	3	2	3	4	4	4	5	5	4	5	5	4	5	5	5	5	3	3	4	4	4	3	5	5	4	5	5	4	5	5	4	4	4	3	3	3	3	5	4	3	4	3	3	2	4	1363
994	1	3	2	2	3	3	3	3	2	3	4	3	3	3	3	4	3	3	4	4	4	3	3	3	4	4	3	4	3	3	3	2	2	4	4	3	4	3	5	5	4	3	3	3	4	4	3	5	1373
995	2	5	4	3	3	5	3	2	2	3	1	2	2	2	2	2	2	2	2	3	3	2	3	3	3	2	3	2	2	2	2	2	2	2	2	2	5	4	4	4	4	4	3.052	2.824	4	4	2	3.829	1374
996	2	4	3	5	1	3	4	2	3	3	4	2	3	3	2	2	3	2	2	5	4	4	4	4	4	4	4	3	3	3	4	3	3	3	3	3	2	2	3	3	4	4	3.052	2.824	4	4	2	3.829	1377
997	4	3	3	3	3	3	2	2	2	4	3	2	2	2	3	3	3	3	3	2	2	2	1	1	1	2	2	1	1	1	1	1	1	3	3	3	1	1	1	2	4	4	3.052	2.824	2	3	3	3.829	1378
998	1	3	2	3	2	4	4	2	2	4	5	4	4	4	2	4	4	3	4	4	4	4	4	4	4	4	4	4	4	4	3	3	3	4	3	3	4	5	4	5	5	5	5	4	5	5	5	5	1381
999	1	4	3	3	2	4	2	2	2	2	4	4	4	4	2	4	3	3	4	2	3	2	2	3	2	3	3	2	3	3	3	4	3	2	2	2	3	3	3	4	4	3	3.052	2.824	3	3	3	3.829	1386
1000	1	3	3	4	3	5	4	3	4	4	4	4	4	4	4	4	4	4	4	4	3	3	2	2	2	3	3	3	3	2	3	3	2	2	2	2	2	2	3	2	3	4	3.052	2.824	3	4	3	3.829	1387
1001	2	4	4	5	3	3	4	3	4	4	4	2	3	4	3	2	4	3	2	4	3	3	3	4	4	4	4	4	4	4	5	4	4	4	4	3	2	3	4	4	3	4	3.052	2.824	3	4	4	3.829	1389
1002	2	4	4	5	3	4	5	4	5	4	5	3	4	4	3	4	4	3	4	3	4	3	3	4	4	3	4	4	4	2	4	3	2	1	1	1	5	4	4	4	4	3	2	2	3	4	5	4	1390
1003	1	3	2	4	3	3	4	4	4	4	4	3	4	4	4	3	4	4	4	3	3	3	3	3	4	4	4	4	4	4	3	4	4	3	3	4	3	3	4	4	3	3	2	2	4	3	3	3	1394
1005	1	3	3	4	4	2	3	3	3	4	4	3	4	4	3	4	3	3	4	3	3	3	3	3	3	3	4	4	4	3	3	3	2	4	4	4	4	3	4	4	4	4	3.052	2.824	4	4	5	3.829	1401
1007	1	3	2	2	4	4	2	2	2	2	3	2	2	2	2	2	2	2	2	1	1	1	1	1	1	1	1	1	3	3	1	1	1	1	1	1	1	1	1	1	3	3	3.052	2.824	1	3	1	3.829	1407
1009	1	3	2	4	2	3	4	4	4	4	5	4	4	4	5	5	5	5	4	4	3	1	2	3	3	3	3	4	4	4	3	4	4	1	2	2	1	2	4	4	3	3	3	3	4	4	3	4	1413
1010	1	3	2	3	3	4	1	1	1	1	1	1	1	1	1	1	1	1	1	1	2	2	1	3	2	3	4	2	3	3	2	2	2	3	3	2	3	1	1	3	3	3	3.052	2.824	3	4	4	3.829	1417
1011	1	4	3	5	3	3	4	2	2	3	4	3	2	2	3	4	4	3	4	3	2	2	1	2	2	4	4	3	4	4	4	4	4	2	2	2	1	1	1	1	4	4	3	3	4	4	3	3	1419
1012	1	4	3	3	4	4	3	2	1	3	4	3	2	3	1	2	1	2	2	2	3	2	2	2	2	2	3	2	2	2	2	3	2	1	1	1	1	1	1	2	5	4	1	1	3	5	2	3	1427
1014	1	2	2	3	2	2	2	5	1	5	5	2	1	2	1	3	3	2	4	4	4	3	3	3	3	3	3	3	4	3	4	4	3	4	3	3	1	1	1	4	3	3	3	3	3	4	4	4	1429
1015	2	3	3	3	3	4	5	4	4	4	4	4	5	5	4	5	5	5	5	4	4	3	3	4	3	3	4	4	4	4	4	4	4	4	3	3	2	2	2	2	4	4	3	4	3	4	4	4	1432
1016	1	2	2	2	3	5	2	2	2	2	3	3	3	3	2	2	2	2	2	2	3	3	4	3	3	3	4	3	3	3	2	4	2	4	4	3	3	3	4	2	3	3	3.052	2.824	3	4	4	3.829	1433
1017	2	4	4	4	2	3	4	2	2	3	5	4	4	4	3	4	3	2	3	3	4	2	3	3	3	3	4	5	4	4	4	4	4	3	4	3	2	2	2	3	4	4	4	3	2	4	4	4	1434
1018	1	3	3	5	2	3	4	3	3	3	3	4	5	5	4	3	4	4	4	4	4	3	3	3	3	4	3	3	3	3	2	3	3	3	3	3	4	2	3	3	3	3	3.052	2.824	3	4	4	3.829	1437
1019	2	5	4	5	2	2	4	3	3	3	4	3	3	3	3	3	4	2	3	3	3	3	3	3	3	3	3	5	4	3	5	5	3	2	3	3	3	2	3	3	3	3	3	4	3	3	4	4	1439
1021	2	4	3	5	2	3	2	2	3	3	2	2	2	3	2	2	2	2	4	4	2	2	3	1	2	2	2	3	3	3	3	3	2	4	4	4	4	3	4	3	4	4	3.052	2.824	2	3	3	3.829	1443
1023	2	4	4	5	2	3	3	4	4	3	4	4	4	4	3	4	4	4	4	2	2	2	2	3	4	4	4	2	2	2	4	4	4	4	4	4	2	2	3	4	3	3	3.052	2.824	4	4	3	3.829	1445
1024	1	3	2	3	2	4	4	4	2	4	5	4	5	5	4	4	4	5	5	4	3	2	4	3	4	4	4	5	4	5	5	5	4	2	2	1	3	3	3	4	4	4	3.052	2.824	4	5	4	3.829	1447
1025	2	4	4	5	2	4	4	4	4	4	2	4	4	4	4	4	4	4	4	2	2	3	2	2	2	2	2	3	3	3	2	2	2	2	2	2	3	4	4	4	3	4	3.052	2.824	3	4	5	3.829	1449
1026	1	4	3	5	3	3	4	4	4	4	5	4	4	4	4	4	4	4	4	4	4	2	3	4	4	3	3	4	4	4	5	5	5	5	5	5	5	5	5	5	2	2	2	2	4	5	5	5	1450
1027	3	2	2	3	4	4	2	3	2	1	3	3	2	3	1	3	1	2	2	4	5	3	4	4	3	5	5	5	4	4	4	4	3	5	4	4	2	4	2	1	5	4	3.052	2.824	4	5	4	3.829	1452
1028	1	4	4	5	2	4	3	3	4	4	4	4	4	4	2	4	4	3	3	4	4	3	3	4	3	4	4	3	4	4	3	4	4	3	3	3	4	4	4	4	4	4	3.052	2.824	3	3	3	3.829	1454
1029	1	5	4	4	3	3	4	3	3	4	5	4	4	4	4	4	4	4	3	4	3	3	2	3	3	2	4	4	3	2	4	3	2	4	3	4	4	3	2	2	3	4	3.052	2.824	4	3	2	3.829	1456
1032	1	4	3	5	3	5	5	5	5	5	5	5	5	5	1	5	5	4	4	2	2	2	3	4	3	3	3	4	4	4	4	4	4	4	4	3	5	5	5	5	2	3	3.052	2.824	3	3	4	3.829	1463
1034	3	4	3	4	2	4	3	2	2	3	5	4	4	4	4	4	3	4	4	2	2	3	3	4	4	4	4	2	2	2	4	2	2	2	2	2	2	2	2	2	5	4	5	2	4	4	4	4	1465
1035	1	4	2	2	4	4	2	1	2	4	5	2	3	4	1	1	2	2	2	3	4	2	3	4	3	4	4	3	3	3	4	3	2	4	4	3	4	2	4	4	2	3	1	1	3	3	5	3	1467
1036	1	4	3	2	2	2	4	4	3	4	4	3	2	2	3	2	3	2	4	4	4	2	3	3	3	4	4	4	4	4	5	5	4	4	4	3	4	5	4	5	4	4	4	4	4	4	3	4	1468
1037	1	2	2	5	3	3	2	2	2	4	4	3	3	3	2	3	3	3	3	3	3	3	3	4	4	4	4	2	2	2	2	2	2	3	3	3	2	3	3	3	3	3	3	3	3	3	5	4	1469
1039	1	2	2	2	3	4	1	1	1	5	1	1	5	5	1	1	2	1	1	3	2	4	3	1	2	2	3	2	2	1	2	1	1	4	3	1	1	2	1	1	4	4	3.052	2.824	3	4	3	3.829	1473
1040	1	3	2	4	2	4	4	4	4	4	4	4	4	4	4	4	4	4	4	4	4	4	4	4	3	4	4	4	3	3	3	3	4	4	4	3	4	4	4	4	3	3	3	3	4	2	3	3	1479
1041	2	3	3	3	3	2	4	3	2	4	2	3	2	2	3	4	4	4	4	2	1	1	2	2	2	4	3	3	3	3	4	4	4	3	3	3	2	2	2	2	4	4	3	4	3	3	4	4	1482
1042	1	4	3	5	3	4	4	4	4	4	4	3	3	3	2	4	3	2	3	4	2	3	3	3	2	3	3	4	3	3	4	4	4	4	3	3	2	2	2	3	4	4	3.052	2.824	4	4	4	3.829	1490
1043	3	4	3	3	4	2	4	3	3	4	4	4	4	4	4	4	4	4	4	3	4	4	3	4	3	4	4	3	3	3	3	3	3	4	2	3	4	4	4	4	4	4	3.052	2.824	4	4	3	3.829	1491
1044	1	4	4	5	2	3	5	4	4	4	5	5	5	5	5	5	5	5	5	4	4	4	4	4	4	3	3	4	4	4	4	5	5	4	4	4	5	5	5	5	3	3	3	2	3	4	3	4	1493
1045	1	4	4	5	3	1	4	4	3	3	5	4	4	4	2	4	3	3	4	2	2	2	2	2	2	2	2	3	3	4	1	3	2	4	2	3	3	3	3	4	1	2	3.052	2.824	3	3	4	3.829	1498
1046	1	2	4	5	3	3	4	3	4	4	5	4	4	4	2	5	3	3	4	3	4	3	3	3	3	3	4	4	4	4	3	3	3	4	4	4	2	2	3	4	3	4	3.052	2.824	3	4	3	3.829	1500
1047	1	2	2	2	3	5	4	2	2	5	5	3	2	2	4	2	3	3	4	4	4	2	2	2	4	3	4	2	1	1	2	1	1	3	4	2	2	2	1	1	4	4	3.052	2.824	3	4	3	3.829	1501
1048	1	2	2	5	2	1	5	5	4	5	5	5	5	5	5	5	5	5	5	4	4	4	4	3	3	4	4	3	3	3	2	3	3	4	4	3	3	4	3	3	4	4	4	3	4	4	3	4	1503
1049	1	4	3	2	3	3	2	4	3	3	4	3	3	3	2	3	2	4	2	4	4	4	4	3	4	4	3	4	3	3	3	2	2	2	3	2	4	4	4	4	4	4	3.052	2.824	5	5	4	3.829	1504
1051	1	3	3	3	3	4	4	2	3	3	4	2	3	4	2	3	3	1	3	4	2	1	1	1	2	3	2	4	3	2	2	2	1	4	2	3	4	4	4	4	4	4	3.052	2.824	4	3	3	3.829	1510
1052	1	4	4	4	2	2	4	4	3	4	4	4	4	4	4	4	4	4	4	4	4	4	4	3	3	2	4	4	4	4	4	4	4	4	4	3	4	3	4	4	3	3	3	3	3	4	4	4	1519
1053	1	2	3	5	3	4	4	2	3	3	5	3	3	3	3	4	4	3	3	4	4	3	2	1	2	2	2	5	5	5	5	5	5	5	5	4	1	1	1	4	3	3	3.052	2.824	3	3	4	3.829	1525
1054	2	4	4	5	3	1	3	2	2	4	5	4	4	4	3	4	3	3	4	2	2	3	3	3	4	4	3	3	3	3	1	1	1	2	2	2	2	2	2	2	3	4	3.052	2.824	4	4	4	3.829	1526
1055	2	4	4	5	2	2	4	3	3	4	4	4	4	2	3	3	4	3	3	2	2	3	3	4	3	3	4	4	4	4	4	4	4	4	4	4	2	2	2	3	4	4	3.052	2.824	3	3	4	3.829	1527
1057	2	4	2	4	2	3	2	2	2	3	4	2	3	3	1	2	2	2	3	4	2	3	2	2	2	3	3	1	3	3	1	2	2	4	3	3	2	3	4	4	4	4	3.052	2.824	3	4	4	3.829	1530
1058	1	4	3	2	2	3	4	2	3	3	2	2	1	1	2	1	3	3	2	3	2	3	3	2	2	4	4	3	3	3	4	4	4	5	5	5	1	1	2	2	4	4	3.052	2.824	2	4	5	3.829	1534
1059	2	5	4	4	2	3	4	4	4	4	5	4	4	4	2	4	4	4	4	3	3	3	3	3	3	4	4	4	4	4	4	4	4	4	4	4	2	2	4	4	4	3	3	2	4	4	4	4	1536
1060	1	3	2	2	2	4	3	1	2	4	3	2	2	2	2	3	2	2	3	2	2	2	2	2	2	2	2	1	1	1	1	2	1	2	2	2	2	2	2	2	4	4	3.052	2.824	2	3	3	3.829	1541
1061	2	3	2	3	2	3	3	2	4	2	4	3	3	3	4	3	3	3	3	3	2	2	3	3	3	3	3	4	4	4	4	4	4	4	4	4	1	1	1	1	3	3	3	3	3	3	5	3	1554
1062	2	2	1	3	2	4	2	1	1	3	4	2	4	4	2	2	3	2	3	3	4	1	1	3	2	3	3	3	3	3	4	4	3	2	2	2	4	4	3	2	5	4	4	4	2	4	4	3	1565
1063	3	2	3	4	1	4	2	1	1	1	2	2	2	2	1	2	1	1	2	1	1	1	1	1	1	1	3	2	2	1	2	2	2	2	2	2	1	1	1	2	5	4	3.052	2.824	2	3	4	3.829	1567
1064	2	4	2	3	2	5	2	1	2	3	4	2	2	2	2	4	2	2	2	1	4	1	2	3	3	4	2	5	5	5	4	5	5	5	5	4	4	5	4	5	4	4	3	2	2	3	1	4	1572
1065	1	3	3	4	3	4	3	3	3	4	4	3	4	4	2	4	2	2	4	3	4	2	4	3	3	4	4	3	3	3	2	3	3	1	1	1	1	2	3	3	3	3	4	2	3	4	4	3	1573
1067	2	3	3	4	2	3	3	3	4	4	3	3	4	4	3	3	4	4	4	3	3	3	3	2	2	2	2	2	2	2	2	2	2	3	3	3	2	2	3	3	3	4	3	3	3	3	3	3	1585
1068	1	3	4	3	2	3	4	4	4	4	4	4	4	3	4	4	4	4	3	4	4	4	4	3	3	4	4	3	4	4	4	4	4	4	4	4	3	3	4	4	4	3	3	3	3	4	3	4	1588
1069	2	5	4	4	2	2	3	2	2	4	5	3	3	3	1	3	3	3	3	3	2	2	3	2	2	2	3	3	3	3	3	3	3	4	3	3	2	2	2	2	4	4	3.052	2.824	3	3	3	3.829	1596
1070	2	4	4	4	2	5	3	3	3	3	3	3	3	4	4	4	3	4	4	4	4	4	4	4	4	4	2	3	3	3	3	3	3	2	2	2	2	2	2	2	4	3	3.052	2.824	3	3	3	3.829	1598
1071	1	2	2	3	4	4	5	4	4	5	5	5	5	5	5	5	5	5	5	2	2	4	3	2	2	4	2	3	3	3	3	1	1	3	3	3	4	1	3	3	5	4	3	4	2	3	2	4	1600
1072	1	3	3	3	3	3	4	3	3	4	4	4	4	4	4	4	4	4	4	3	3	3	3	3	3	3	3	3	3	3	4	4	4	4	4	4	3	3	3	3	3	3	3	3	2	3	5	3	1613
1073	1	4	4	2	3	4	2	2	3	3	4	3	2	3	2	3	2	2	2	3	2	2	1	1	2	2	2	3	3	3	2	2	2	3	3	3	3	3	3	3	3	4	3.052	2.824	3	3	3	3.829	1616
1075	2	3	3	5	1	2	4	4	4	4	5	4	4	4	4	4	4	4	4	3	3	3	3	3	3	3	3	4	4	4	4	4	4	4	4	4	2	2	2	2	4	4	4	4	3	3	4	3	1627
1076	2	4	4	5	2	4	2	2	1	4	5	3	4	3	1	3	4	3	4	3	3	2	2	2	2	3	3	4	2	2	2	1	1	4	4	4	4	4	4	4	5	5	3.052	2.824	3	3	4	3.829	1628
1077	1	2	2	3	4	3	2	1	1	1	4	2	3	3	2	3	2	1	2	4	3	3	4	4	4	3	4	2	2	2	2	2	2	3	3	3	2	2	2	4	4	4	3	2	4	4	4	4	1630
1078	1	4	5	5	2	4	5	4	4	5	5	5	5	5	5	5	5	5	5	4	4	4	4	4	4	4	5	5	4	4	4	4	4	4	4	4	4	4	4	4	5	5	3.052	2.824	4	4	3	3.829	1631
1079	2	4	3	3	3	5	2	2	2	2	5	2	4	4	1	2	2	2	3	3	4	2	3	3	3	3	3	3	3	3	3	3	3	2	2	1	2	2	4	4	4	4	1	2	2	4	5	4	1632
1080	2	4	4	5	2	4	4	4	4	4	4	3	4	4	4	5	4	4	4	4	3	2	4	4	3	4	4	4	4	4	4	4	4	4	4	3	2	3	3	4	3	4	3.052	2.824	3	5	3	3.829	1635
1081	2	3	3	5	1	3	4	4	4	4	4	4	4	4	3	4	3	3	3	3	4	3	3	3	3	3	4	3	3	3	5	5	5	5	4	4	3	3	4	4	4	4	3	3	4	4	4	4	1640
1082	1	5	5	5	2	3	3	2	3	3	5	3	4	4	2	3	4	2	3	4	3	2	3	3	3	3	3	3	3	3	4	5	4	4	3	4	5	5	5	5	3	3	3.052	2.824	4	4	4	3.829	1642
1083	2	3	3	3	2	3	4	3	2	4	3	3	2	2	2	4	3	3	3	4	2	3	2	2	3	2	2	4	4	4	4	4	3	4	4	4	2	2	4	4	4	3	3.052	2.824	3	3	3	3.829	1644
1084	1	4	4	5	2	3	3	2	3	4	5	4	4	4	3	4	4	3	5	4	5	3	5	5	5	5	5	3	3	3	3	4	3	5	5	5	3	3	5	4	4	3	4	3	5	4	4	5	1648
1086	1	4	3	4	3	2	4	3	3	4	5	4	5	4	5	5	5	5	5	4	4	3	3	3	3	4	4	4	4	4	4	4	4	3	3	3	2	3	4	4	4	3	3	2	3	3	4	3	1650
1087	1	4	3	4	3	2	5	4	5	5	5	5	5	5	5	5	5	5	5	5	5	4	2	4	4	4	3	4	4	4	3	4	4	4	4	4	3	4	4	4	1	4	3	4	4	3	3	4	1651
1088	2	2	2	5	3	4	4	3	4	4	4	4	3	3	2	3	2	4	4	4	4	3	3	4	4	3	4	2	2	2	3	3	3	2	2	2	4	4	3	2	3	3	3.052	2.824	3	3	3	3.829	1654
1089	1	2	3	3	4	4	4	4	4	3	4	4	4	2	4	4	5	5	4	4	5	3	5	5	5	5	5	5	4	4	4	4	4	5	5	5	5	5	5	5	3	3	3.052	2.824	4	3	4	3.829	1655
1090	1	4	3	3	2	3	4	4	4	4	4	4	4	4	3	4	4	3	4	4	4	3	2	3	2	3	3	4	4	4	4	4	4	4	4	2	4	4	3	4	4	4	3	3	4	4	4	4	1656
1091	1	3	4	4	3	3	5	4	4	5	5	4	4	4	1	5	5	5	5	4	4	2	2	3	4	5	4	2	3	3	4	4	2	4	4	4	3	2	2	2	3	4	4	3	3	3	5	4	1663
1092	2	4	2	2	3	4	2	1	2	3	3	3	3	3	2	2	2	2	2	2	1	3	2	2	2	4	2	4	3	3	2	2	1	3	3	3	4	4	2	1	4	3	3.052	2.824	3	3	2	3.829	1668
1093	3	3	3	2	3	3	2	2	2	3	3	2	2	2	2	2	3	2	2	2	3	2	2	2	2	4	4	2	2	2	2	2	2	4	4	2	2	2	2	3	4	4	3	3	3	4	3	4	1670
1094	2	4	3	5	2	3	3	2	3	3	4	2	2	2	2	3	2	2	3	2	2	3	3	3	2	3	3	2	3	2	2	2	2	4	3	2	2	2	3	3	4	3	3	2	3	3	3	3	1671
1095	1	4	4	4	3	3	3	3	2	2	3	1	1	1	1	1	1	1	1	2	2	2	2	2	2	3	3	2	2	2	3	2	1	3	3	3	2	2	4	4	4	4	3.052	2.824	2	3	3	3.829	1675
1096	2	4	3	3	2	4	3	2	2	5	4	3	4	4	2	4	3	3	4	4	4	3	4	4	3	4	4	4	4	4	4	3	3	4	4	4	2	2	2	2	4	4	3.052	2.824	4	3	3	3.829	1676
1097	2	4	4	3	3	3	4	4	4	4	2	3	4	4	4	4	4	4	4	5	5	5	5	5	5	5	5	4	4	4	4	4	4	3	3	3	3	4	4	4	4	4	3	4	5	5	2	5	1678
1098	1	3	4	3	2	4	2	1	1	1	4	2	3	3	2	3	2	3	2	2	2	2	3	2	3	2	2	4	4	2	2	2	1	4	3	3	2	2	4	4	4	3	3.052	2.824	2	3	3	3.829	1679
1099	1	4	4	4	2	2	4	4	4	4	5	4	4	4	3	5	4	4	4	3	3	3	3	3	3	3	3	4	4	4	4	4	4	4	4	4	4	4	4	4	3	3	2	2	4	4	3	4	1682
1101	2	3	2	3	3	3	3	2	3	3	4	4	4	4	3	4	4	4	4	3	3	2	3	3	2	3	4	2	2	2	3	4	4	2	2	2	5	5	3	4	3	3	3.052	2.824	3	2	3	3.829	1690
1102	1	3	2	3	4	4	4	4	5	5	5	4	4	4	4	4	4	4	4	4	4	5	4	4	4	4	4	3	3	3	2	3	3	3	2	2	2	3	4	4	3	4	3	4	3	3	3	3	1695
1103	1	4	4	4	2	1	4	2	3	4	4	3	4	4	3	3	4	4	4	5	4	3	3	4	4	4	4	3	3	3	4	4	3	4	4	4	3	4	4	4	3	3	2	2	4	4	4	4	1710
1104	1	3	3	4	2	2	4	3	2	3	4	4	4	4	3	3	4	4	4	2	3	2	2	3	3	3	4	4	4	3	3	3	3	4	4	4	4	4	4	4	3	3	3	3	3	3	4	3	1711
1105	1	5	4	5	2	4	4	3	3	5	5	4	5	5	4	4	4	3	5	5	4	5	4	4	4	5	5	5	4	5	5	5	4	5	5	4	4	5	5	5	5	4	3.052	2.824	4	4	4	3.829	1714
1106	2	4	4	4	3	3	4	3	3	3	4	3	3	3	1	2	3	2	3	4	3	2	2	3	3	3	4	4	4	3	4	3	3	4	4	3	2	4	4	4	4	4	3.052	2.824	3	4	3	3.829	1718
1107	2	3	2	2	3	4	1	1	2	4	5	2	1	2	2	2	3	2	3	1	2	1	1	1	2	3	3	1	1	2	1	2	3	1	1	3	1	1	1	1	3	3	3	2	2	4	3	4	1725
1108	2	4	4	4	2	3	4	4	4	4	5	4	5	4	3	4	5	5	5	4	4	3	3	3	3	3	3	4	4	4	4	4	4	3	3	3	2	2	4	4	4	3	2	2	4	4	3	4	1732
1109	1	3	2	3	3	4	3	2	3	4	5	3	4	4	1	2	1	2	2	4	4	3	3	3	4	4	4	1	2	1	1	2	3	4	4	4	4	4	4	5	3	3	3.052	2.824	2	3	5	3.829	1734
1110	2	3	3	4	3	3	4	4	4	4	5	4	4	4	4	3	4	3	5	3	3	2	1	2	2	4	4	4	4	4	1	2	2	3	3	3	3	3	3	3	4	4	3.052	2.824	3	4	2	3.829	1736
1111	2	4	4	3	2	3	1	1	1	3	1	1	1	3	1	2	1	1	1	1	1	1	1	1	1	1	1	3	3	3	2	2	2	3	3	3	1	1	3	3	5	3	3.052	2.824	1	5	5	3.829	1748
1112	1	4	4	4	2	3	4	2	3	3	4	2	2	2	2	4	2	2	2	2	2	2	3	2	3	3	3	3	3	3	4	4	4	3	3	3	2	2	3	3	4	4	3	4	4	4	4	4	1751
1113	1	4	2	4	2	2	2	2	2	3	4	3	3	3	2	4	3	3	4	2	2	3	2	2	2	2	2	3	2	2	2	2	2	2	2	2	1	1	2	1	4	4	2	3	2	4	4	5	1754
1114	2	3	3	4	3	3	4	2	1	2	4	1	1	1	1	3	1	2	3	3	3	3	4	4	4	4	4	4	4	4	4	4	4	4	4	4	2	2	4	4	4	4	2	3	4	4	2	4	1768
1115	1	3	3	4	3	3	4	4	3	3	4	4	4	4	4	4	4	4	4	5	4	4	4	4	4	4	4	4	4	4	5	5	5	5	5	5	4	4	4	4	5	5	5	5	4	5	4	5	1775
1117	2	4	3	5	4	2	4	4	4	5	5	4	4	4	3	4	4	4	5	4	3	2	4	4	3	3	3	5	4	4	5	5	4	4	3	3	4	2	4	4	3	4	3.052	2.824	3	4	4	3.829	1789
1118	1	4	4	4	3	2	5	2	3	5	5	5	5	5	5	5	5	5	5	5	5	3	5	5	5	5	5	5	5	5	5	5	5	4	4	3	5	5	5	5	5	5	5	5	5	4	4	5	1790
1119	2	3	2	5	3	3	3	3	3	3	4	4	4	4	3	3	3	3	3	2	2	2	2	2	2	2	3	4	4	4	2	2	2	2	2	2	2	2	2	2	4	3	3	3	2	2	4	4	1791
1120	1	3	3	3	3	3	4	3	3	4	4	4	4	4	3	4	4	4	4	3	3	3	3	3	3	3	4	3	3	3	1	2	2	4	4	4	2	2	2	2	3	3	3.052	2.824	3	3	3	3.829	1800
1121	5	4	4	4	2	2	5	5	5	5	5	5	5	5	4	5	5	5	5	5	4	2	2	3	4	4	4	5	5	5	4	4	4	4	4	4	4	4	4	4	4	4	3.052	2.824	4	4	5	3.829	1804
1122	2	3	2	3	4	4	3	2	2	2	3	3	3	4	2	3	3	3	3	4	3	2	3	3	3	3	4	2	2	2	3	2	2	4	3	2	4	4	4	4	4	4	3.052	2.824	3	4	4	3.829	1807
1123	1	4	3	4	3	3	4	4	4	5	5	3	5	5	4	4	4	4	4	2	3	2	2	3	3	4	4	3	2	2	4	4	4	5	4	3	5	4	4	5	4	3	3.052	2.824	4	3	3	3.829	1813
1124	1	4	4	5	2	1	5	4	4	5	5	4	5	4	3	5	5	4	4	4	4	2	2	3	3	2	3	4	4	4	4	5	5	1	1	1	5	5	5	5	5	4	5	5	5	5	5	5	1818
1125	1	4	3	5	3	1	4	2	4	4	3	2	2	3	2	3	3	2	2	4	4	2	4	4	4	4	4	4	4	2	4	3	2	3	3	2	4	3	4	4	4	4	3.052	2.824	4	4	4	3.829	1824
1126	1	3	2	3	2	4	4	4	3	4	4	2	3	3	4	3	3	2	4	2	1	4	2	2	2	2	3	4	3	4	4	3	3	3	3	2	4	4	4	4	4	3	2	2	4	4	4	4	1825
1127	2	2	2	2	3	4	2	2	2	3	5	4	5	5	4	4	4	4	4	3	3	3	3	3	3	3	3	3	3	3	4	4	3	4	3	2	3	3	3	3	3	3	2	2	3	3	3	3	1828
1128	1	2	1	2	5	4	1	1	1	1	3	1	1	1	1	1	1	1	1	3	1	1	2	2	1	3	3	4	1	1	4	1	1	3	3	3	1	1	1	1	4	4	3	3	3	2	2	5	1830
1129	1	4	3	3	3	3	3	2	2	4	5	5	5	5	5	5	5	5	5	3	3	3	2	2	2	2	3	2	2	2	2	2	2	2	2	2	3	2	1	1	5	4	3.052	2.824	2	2	1	3.829	1831
1130	4	4	2	4	4	4	5	4	4	5	5	5	5	5	5	5	5	4	4	4	3	2	1	2	3	2	3	3	3	3	3	3	3	5	5	5	4	4	4	4	4	4	3.052	2.824	3	2	2	3.829	1832
1131	2	4	3	3	3	3	4	3	4	4	5	4	4	4	4	4	4	4	4	4	4	4	4	4	4	4	4	4	4	4	4	4	4	4	4	4	3	3	3	3	3	2	3	2	4	4	4	4	1834
1132	1	5	3	5	2	4	3	3	4	4	4	4	4	4	4	3	4	4	4	4	4	2	4	4	4	3	4	4	4	4	4	4	4	4	3	4	2	2	2	2	4	4	3.052	2.824	3	4	5	3.829	1836
1133	2	4	4	4	2	2	4	3	4	4	4	4	4	4	4	4	4	4	4	3	3	3	3	3	3	3	3	3	3	3	4	3	2	4	4	3	4	4	4	4	3	3	3	3	4	4	4	4	1838
1134	1	2	2	5	2	3	4	4	3	4	4	4	3	3	3	4	4	4	4	4	4	4	3	3	4	4	4	3	2	2	5	5	3	4	4	5	3	3	3	3	4	4	3.052	2.824	3	4	3	3.829	1850
1135	2	4	3	4	1	4	4	3	3	4	5	3	4	4	2	3	4	3	3	2	2	2	3	2	2	3	3	3	3	3	2	4	3	2	3	3	1	2	2	2	4	4	3	3	3	3	4	3	1856
1137	1	4	3	5	2	2	4	3	3	4	4	3	4	4	1	5	2	3	4	4	4	2	2	2	3	3	3	5	5	5	5	5	5	5	5	5	3	4	4	4	3	3	3.052	2.824	3	3	4	3.829	1859
1138	1	4	3	3	3	3	2	1	1	2	3	2	2	2	1	2	2	2	2	2	1	1	1	1	1	1	1	2	2	2	3	4	3	2	2	2	3	3	4	4	3	3	3	3	3	3	4	4	1860
1139	1	5	3	4	2	4	3	2	3	3	5	4	5	5	4	5	4	4	4	1	3	1	2	2	2	3	3	1	2	2	1	2	2	3	3	2	3	3	3	2	2	2	3.052	2.824	3	4	5	3.829	1867
1140	2	3	3	4	2	4	2	2	2	2	3	2	2	2	3	2	3	3	2	3	3	2	2	3	3	4	3	4	3	3	2	2	2	1	1	1	2	2	2	3	3	3	3.052	2.824	2	3	3	3.829	1870
1141	1	5	4	4	1	1	4	2	2	3	3	2	2	3	3	3	2	3	3	3	3	2	3	2	3	3	4	3	4	4	3	4	4	2	2	2	2	2	4	4	5	5	3	3	3	5	5	3	1872
1142	3	4	3	5	2	3	2	1	2	2	4	2	2	3	1	3	2	1	4	3	4	1	2	3	4	2	3	2	2	1	4	4	2	4	4	4	2	1	1	2	4	3	3.052	2.824	3	3	5	3.829	1873
1143	1	4	3	3	3	2	4	4	3	4	4	4	3	3	3	3	3	3	3	4	4	3	3	3	3	4	4	4	4	4	4	4	4	4	4	4	4	4	4	4	4	4	3.052	2.824	4	4	4	3.829	1877
1144	2	4	4	3	3	2	4	4	4	4	3	3	2	2	2	4	2	2	4	5	3	4	4	2	3	2	4	2	4	3	4	4	4	2	3	3	1	2	4	4	4	4	3	3	3	4	4	4	1878
1146	2	3	3	3	3	3	4	2	3	4	5	3	3	3	2	3	3	3	2	4	4	3	3	3	3	3	3	3	4	4	3	3	3	4	4	3	3	4	3	3	4	4	3.052	2.824	3	4	4	3.829	1884
1147	2	4	3	5	2	3	5	4	5	5	5	5	5	4	4	5	4	5	5	3	3	3	2	3	3	2	3	4	4	4	3	4	4	5	4	4	4	5	5	5	4	3	3.052	2.824	3	5	5	3.829	1888
1148	2	4	4	3	2	2	4	4	4	4	5	4	4	4	3	3	3	3	3	4	4	3	3	3	4	4	4	4	4	4	5	5	5	3	3	3	4	4	5	5	3	3	3.052	2.824	4	5	5	3.829	1890
1149	2	5	4	5	1	1	4	4	3	4	5	3	4	4	2	4	2	2	4	5	5	5	3	4	3	4	4	4	3	3	2	3	3	4	3	3	5	4	4	5	5	4	3.052	2.824	4	4	4	3.829	1891
1150	1	4	4	4	2	2	4	3	3	4	4	4	5	5	5	5	4	5	5	4	4	4	4	4	4	4	4	4	4	4	4	4	4	4	4	4	3	3	4	4	4	4	3.052	2.824	4	4	4	3.829	1902
1151	2	3	3	5	4	3	2	2	1	1	4	2	2	2	2	3	2	1	4	4	3	3	2	2	1	1	1	4	4	4	4	3	2	3	3	3	4	4	4	4	4	4	3.052	2.824	1	3	2	3.829	1904
1152	2	4	4	5	2	3	4	2	4	5	3	2	2	2	2	3	3	3	3	4	2	2	4	3	4	4	4	2	2	2	2	2	2	3	3	3	4	4	4	4	3	3	3.052	2.824	4	3	4	3.829	1906
1153	1	4	3	5	2	4	4	3	3	4	4	3	3	3	2	3	3	3	3	2	2	3	4	4	3	2	4	1	2	2	2	3	3	4	4	4	4	3	4	4	3	3	3.052	2.824	4	4	2	3.829	1907
1154	2	3	3	4	2	3	3	3	1	4	3	3	4	4	1	3	3	2	2	3	3	3	3	3	3	4	4	3	3	3	3	3	3	3	3	3	2	2	3	4	3	3	3.052	2.824	3	3	3	3.829	1908
1156	2	4	3	4	1	2	4	4	4	5	5	5	5	5	5	5	5	5	5	3	3	2	3	3	3	3	3	3	3	3	4	4	4	4	4	4	1	1	5	4	5	5	2	1	3	5	5	3	1912
1158	1	3	3	3	2	4	4	2	4	4	3	4	2	4	2	4	3	2	4	3	2	1	3	2	2	4	3	4	4	4	3	3	3	3	2	1	4	4	4	4	4	5	3.052	2.824	5	5	5	3.829	1929
1160	1	2	2	3	3	4	4	2	2	5	5	4	3	3	4	4	3	3	4	2	1	1	1	1	2	1	1	1	3	1	4	2	3	2	1	1	1	1	1	2	3	2	2	3	2	3	1	3	1935
1162	2	4	2	3	3	4	3	3	3	4	5	4	4	4	4	4	4	4	4	3	3	2	3	3	3	4	4	3	3	2	3	3	3	2	3	3	3	3	3	3	4	4	3.052	2.824	3	4	4	3.829	1951
1163	2	3	3	5	2	4	2	2	2	3	5	3	3	4	2	3	3	2	3	4	4	3	2	4	4	4	4	3	4	3	4	4	4	2	4	4	4	4	4	4	5	4	3	3	4	3	3	4	1957
1164	1	2	2	4	2	2	4	4	3	4	5	3	4	4	4	4	4	4	4	4	3	2	2	4	3	4	3	4	4	4	4	4	5	4	4	3	4	4	4	4	4	3	4	4	3	4	4	5	1959
1166	2	4	3	5	2	4	5	2	4	5	5	4	3	3	2	4	2	3	3	3	4	2	3	3	4	4	3	3	4	3	2	4	3	3	3	4	1	1	4	4	3	2	3.052	2.824	3	3	4	3.829	1968
1167	3	3	2	3	4	3	3	2	3	4	4	3	3	3	2	3	3	3	3	4	3	3	2	2	3	3	3	2	2	2	4	3	2	4	3	2	2	3	3	2	4	4	4	4	3	3	3	4	1970
1168	1	4	4	4	1	2	4	3	4	5	4	4	5	5	3	4	4	4	4	3	2	1	2	2	2	2	3	3	3	3	4	4	4	2	2	3	3	4	4	4	5	4	4	4	4	3	4	5	1971
1169	1	2	2	3	4	4	2	1	1	2	1	3	2	2	1	3	1	1	2	4	3	4	4	4	4	1	2	4	4	4	4	5	5	2	2	4	1	1	1	1	3	3	3	2	1	2	1	3	1977
1170	1	3	3	5	2	1	3	2	3	4	3	3	2	3	1	3	2	2	2	3	2	4	3	2	3	3	2	3	3	2	2	3	2	3	3	3	4	4	4	4	3	4	3.052	2.824	3	4	4	3.829	1979
1171	2	4	3	5	2	1	5	4	4	4	5	4	4	4	3	4	4	4	3	5	5	4	3	4	5	5	5	5	4	4	4	4	5	5	5	5	5	5	5	5	5	4	3.052	2.824	4	5	4	3.829	1990
1173	1	5	5	5	1	5	5	5	5	5	5	5	5	5	5	5	5	5	5	5	5	4	5	5	5	5	5	4	4	4	4	4	4	5	5	5	5	5	5	5	4	3	3.052	2.824	5	4	3	3.829	1996
[truncated: 2 more columns]
